# Supplementary material for: Metatranscriptomic response of deep ocean microbial populations to infusions of oil and/or synthetic chemical dispersant
Source: Appl Environ Microbiol. 2024 Jul 23;90(8):e01083-24. doi: 10.1128/aem.01083-24 (PMC11337851; doi:10.1128/aem.01083-24)
Supplement: SuppData1 — Differential expression analysis and annotation of predicted gene sequences in the Kleindienst et al. metatranscriptome. [file aem.01083-24-s0003.xlsx]

## Sheet: SuppData1
Supplementary Data 1. Differential expression analysis and annotation of predicted gene sequences in the Kleindienst et al. metatranscriptome.
An extended version of this file is available at:				https://github.com/biotemon/K2015/blob/master/AEM_Pe%C3%B1a-Montenegro_et_al_2024/AEM_PM_SupplementaryData1_extendedversion.xlsx								DISP DE CONTRASTS			WAF DE CONTRASTS			CEWAF DE CONTRASTS			CEWAFN DE CONTRASTS			METAPHINDER RESULTS
Gene_ID	Protein_ID	Top NR Match	Top NR E-value	UNIPROT Query Coverage	UNIPROT E-value	UNIPROT Accession	KEGG ID	KO ID	GO ID	Description	Taxonomic Tag	LFC	LFC_sd	adj-p-value	LFC	LFC_sd	adj-p-value	od_LFC	od_LFC_sd	od_adj-p-value	odn_LFC	odn_LFC_sd	odn_adj-p-value	Percent. Identity	E-value	Bitscore	Size	Accession
2371	10194	gi|9626381|ref|NP_040711.1|	0	100	0	CAPSD_BPPHS	vg:2546408	No_KEGGKO	GO:0030430 // GO:0039615 // GO:0005198	3D-structure;Capsid protein;Complete proteome;Direct protein sequencing;Host cytoplasm;Reference proteome;T=1 icosahedral capsid protein;Virion.;	Enterobacteria phage phiX174 sensu lato	-0.109	-0.184	0.064	-0.104	1282	0.318	-0.095	1200	0.332	0.03	0.139	0.185	97.88	0	920	9716	NC_001422
3623	15793	gi|9626383|ref|NP_040713.1|	6.48e-72	100	1.45e-71	VGH_BPS13	No_KEGG	No_KEGGKO	GO:0019028 // GO:0046718	Capsid protein;Complete proteome;Virion.;	Enterobacteria phage phiX174 sensu lato	-0.114	-0.272	0.036	-0.068	1487	0.556	0.005	0.612	0.937	0.054	0.35	0.078	97.88	0	920	9716	NC_001422
10849	40884	gi|9626381|ref|NP_040711.1|	2.25e-147	100	6.52e-147	CAPSD_BPPHS	vg:2546408	No_KEGGKO	GO:0030430 // GO:0039615 // GO:0005198	3D-structure;Capsid protein;Complete proteome;Direct protein sequencing;Host cytoplasm;Reference proteome;T=1 icosahedral capsid protein;Virion.;	Enterobacteria phage phiX174 sensu lato	-0.224	-0.163	0.071	-0.007	0.296	0.926	-0.39	1485	0.095	0.057	0.124	0.184	97.88	0	920	9716	NC_001422
12347	47971	gi|392973312|ref|YP_006489269.1|	0	100	0	RIR2_HAEIN	hin:HI1660	K00526	GO:0005971 // GO:0046872 // GO:0004748 // GO:0009186 // GO:0009263 // GO:0006260	Complete proteome;DNA replication;Iron;Metal-binding;Oxidoreductase;Reference proteome.;	Colwellia phage 9A	-0.022	-0.359	0.99	-1023	-0.326	0.417	-0.995	-0.513	0.842	-2002	-0.443	0.834	69.61	0	905	5382	NC_018088
12350	47978	gi|326781942|ref|YP_004322344.1|	6.83e-31	95.15	6.4e-168	FRMA_SYNY3	syn:sll0990	K00121	GO:0005737 // GO:0004022 // GO:0051903 // GO:0008270 // GO:0006069	Complete proteome;Cytoplasm;Metal-binding;NAD;Oxidoreductase;Reference proteome;Zinc.;	Synechococcus phage S-SM2	-0.981	-3025	0.404	-1297	-1304	0.365	-2505	-0.754	0.458	-4592	-0.824	0.669	69.61	0	905	5382	NC_015279
12975	50786	gi|9626373|ref|NP_040703.1|	0	100	0	VGA_BPS13	No_KEGG	No_KEGGKO	GO:0003677 // GO:0004519 // GO:0046872 // GO:0006260	Alternative initiation;Complete proteome;DNA-binding;Endonuclease;Hydrolase;Metal-binding;Nuclease;Zinc;Zinc-finger.;	Enterobacteria phage phiX174 sensu lato	-0.421	-0.266	0.055	0.362	-1315	0.395	0.342	-1100	0.512	0.454	-1445	0.336	97.88	0	920	9716	NC_001422
13627	53523	gi|9626374|ref|NP_040704.1|	7.52e-179	100	8.19e-177	REPA_BPPHS	vg:2546398	No_KEGGKO	GO:0005524 // GO:0003677 // GO:0003910 // GO:0004519 // GO:0046872 // GO:0039684	Alternative initiation;ATP-binding;Complete proteome;DNA-binding;Endonuclease;Hydrolase;Ligase;Metal-binding;Nuclease;Nucleotide-binding;Reference proteome;Zinc;Zinc-finger.;	Enterobacteria phage phiX174 sensu lato	-0.252	-0.138	0.075	-0.32	0.852	0.182	-0.314	1726	0.193	-0.386	1435	0.464	97.88	0	920	9716	NC_001422
15723	61263	gi|9626382|ref|NP_040712.1|	6.26e-127	100	1.82e-126	G_BPPHS	vg:2546401	No_KEGGKO	GO:0030430 // GO:0019028 // GO:0019048 // GO:0046718 // GO:0019062	3D-structure;Capsid protein;Complete proteome;Direct protein sequencing;Host cytoplasm;Host-virus interaction;Reference proteome;Viral attachment to host cell;Viral genome ejection through host cell envelope;Viral penetration into host cytoplasm;Virion;Virus entry into host cell.;	Enterobacteria phage phiX174 sensu lato	-0.036	-0.263	0.04	-0.027	1054	0.426	0	0.57	0.85	0.013	0.218	0.157	97.88	0	920	9716	NC_001422
39992	158283	gi|392973311|ref|YP_006489268.1|	0	100	0	RIR1_SALTY	stm:STM2277	K00525	GO:0005971 // GO:0005524 // GO:0004748 // GO:0009263 // GO:0006260	Allosteric enzyme;ATP-binding;Complete proteome;Disulfide bond;DNA replication;Nucleotide-binding;Oxidoreductase;Reference proteome.;	Colwellia phage 9A	-0.177	-0.395	0.789	-0.342	-0.613	0.197	-0.371	-0.683	0.686	-0.433	-1084	0.793	70.69	0	679	1725	NC_018088
39993	158288	gi|161617990|ref|YP_001595470.1|	8.94e-26	100	2.59e-23	RIR2_ECOLI	eco:b2235	K00526	GO:0005737 // GO:0005829 // GO:0005971 // GO:0042802 // GO:0005506 // GO:0004748 // GO:0009186 // GO:0009263 // GO:0006260 // GO:0015949	3D-structure;Complete proteome;Direct protein sequencing;DNA replication;Iron;Metal-binding;Oxidoreductase;Reference proteome.;	Enterobacteria phage phiEcoM-GJ1	-1837	0.057	0.02	-0.038	-0.557	0.698	-0.277	-0.264	0.71	-1120	-0.935	0.885	70.69	0	679	1725	NC_079183
39994	158289	gi|392973311|ref|YP_006489268.1|	0	100	0	RIR1_SALTY	stm:STM2277	K00525	GO:0005971 // GO:0005524 // GO:0004748 // GO:0009263 // GO:0006260	Allosteric enzyme;ATP-binding;Complete proteome;Disulfide bond;DNA replication;Nucleotide-binding;Oxidoreductase;Reference proteome.;	Colwellia phage 9A	0.216	0.366	0.17	-0.15	0.199	0.446	0.313	0.558	0.312	0.47	0.173	0.441	70.92	0	738	1659	NC_018088
39995	158295	gi|589889499|ref|YP_009004882.1|	2.36e-15	100	2.84e-13	RIR2_SALTY	stm:STM2278	K00526	GO:0005971 // GO:0046872 // GO:0004748 // GO:0009186 // GO:0009263 // GO:0006260	Complete proteome;DNA replication;Iron;Metal-binding;Oxidoreductase;Reference proteome.;	Erwinia phage Ea35-70	-0.066	-0.953	0.067	0.002	0.341	0.897	-0.01	0.504	0.512	-0.008	0.13	0.76	70.92	0	738	1659	NC_023557
39989	158277	gi|392973311|ref|YP_006489268.1|	0	100	0	RIR1_SALTY	stm:STM2277	K00525	GO:0005971 // GO:0005524 // GO:0004748 // GO:0009263 // GO:0006260	Allosteric enzyme;ATP-binding;Complete proteome;Disulfide bond;DNA replication;Nucleotide-binding;Oxidoreductase;Reference proteome.;	Colwellia phage 9A	-0.203	1111	0.506	0.914	-1164	0.451	0.044	0.149	0.829	-0.082	1391	0.768	70.38	5.76e-174	612	1490	NC_018088
21575	85083	gi|326781942|ref|YP_004322344.1|	6.53e-40	98.14	0	FRMA_SYNY3	syn:sll0990	K00121	GO:0005737 // GO:0004022 // GO:0051903 // GO:0008270 // GO:0006069	Complete proteome;Cytoplasm;Metal-binding;NAD;Oxidoreductase;Reference proteome;Zinc.;	Synechococcus phage S-SM2	-0.641	-2000	0.144	-0.263	-0.628	0.41	-0.117	-0.077	0.599	-0.448	-1263	0.877	72.77	1.25e-154	549	3209	NC_015279
38464	152543	gi|392973311|ref|YP_006489268.1|	0	100	0	RIR1_SALTY	stm:STM2277	K00525	GO:0005971 // GO:0005524 // GO:0004748 // GO:0009263 // GO:0006260	Allosteric enzyme;ATP-binding;Complete proteome;Disulfide bond;DNA replication;Nucleotide-binding;Oxidoreductase;Reference proteome.;	Colwellia phage 9A	-0.281	-0.285	0.624	-1314	-2566	0.194	-0.573	-0.68	0.27	0.115	0.226	0.545	69.36	3.87e-144	513	1393	NC_018088
38465	152548	gi|161617990|ref|YP_001595470.1|	1.37e-23	100	2.81e-22	RIR2_BUCBP	bab:bbp_167	K00526	GO:0046872 // GO:0004748 // GO:0009186 // GO:0006260	Complete proteome;DNA replication;Iron;Metal-binding;Oxidoreductase;Reference proteome.;	Enterobacteria phage phiEcoM-GJ1	-0.094	-0.228	0.05	0.002	0.334	0.936	-0.13	1798	0.313	0.031	0.189	0.151	69.36	3.87e-144	513	1393	NC_079183
22177	87142	gi|399528422|ref|YP_006560343.1|	9.33e-33	96.53	2.27e-30	I6R9L1_9VIRU	vg:13405282	No_KEGGKO	No_GOcodes	Complete proteome {ECO:0000313|Proteomes:UP000002820}.;	Persicivirga phage P12024S	-1683	-0.461	0.237	0.231	0.136	0.517	-0.745	1415	0.53	2243	4041	0.458	69.66	6.28e-142	507	1519	NC_018271
22178	87143	gi|399528421|ref|YP_006560342.1|	1.72e-34	97.84	4.18e-32	I6RT38_9VIRU	vg:13405281	No_KEGGKO	No_GOcodes	Complete proteome {ECO:0000313|Proteomes:UP000002820}.;	Persicivirga phage P12024S	-2190	-3516	0.491	-3215	-3512	0.367	-1608	-1910	0.621	-4872	-4309	0.415	69.66	6.28e-142	507	1519	NC_018271
15373	59945	gi|589893576|ref|YP_009009720.1|	0	77.8	3.33e-29	Y1410_HAEIN	hin:HI1410	K06909	GO:0006323	Complete proteome;Reference proteome.;	Vibrio phage PVA1	-0.378	0.055	0.675	1675	-1492	0.422	-0.53	0.404	0.762	2245	1578	0.722	68.83	1.15e-131	471	1354	NC_023605
20787	81872	gi|80159718|ref|YP_398462.1|	4.49e-20	85.33	8.07e-53	DNLJ_METFK	mfa:Mfla_1403	K01972	GO:0003677 // GO:0003911 // GO:0046872 // GO:0006281 // GO:0006260	Complete proteome;DNA damage;DNA repair;DNA replication;Ligase;Magnesium;Manganese;Metal-binding;NAD;Reference proteome;Zinc.;	Clostridium phage c-st	-0.074	-0.225	0.052	-0.087	1608	0.353	-0.002	0.579	0.826	0.024	0.184	0.16	69.58	7.58e-123	444	2031	NC_007581
26509	106031	gi|392973312|ref|YP_006489269.1|	0	100	0	RIR2_SALTY	stm:STM2278	K00526	GO:0005971 // GO:0046872 // GO:0004748 // GO:0009186 // GO:0009263 // GO:0006260	Complete proteome;DNA replication;Iron;Metal-binding;Oxidoreductase;Reference proteome.;	Colwellia phage 9A	0.314	1094	0.197	-0.28	-0.562	0.02	-0.168	-0.077	0.485	-0.351	-0.863	0.384	69.58	7.58e-123	444	1828	NC_018088
26510	106034	gi|392973311|ref|YP_006489268.1|	2.93e-20	98.18	4.2e-24	RIR1_HAEIN	hin:HI1659	K00525	GO:0005971 // GO:0005524 // GO:0004748 // GO:0009263 // GO:0006260	Allosteric enzyme;ATP-binding;Complete proteome;Disulfide bond;DNA replication;Nucleotide-binding;Oxidoreductase;Reference proteome.;	Colwellia phage 9A	-0.201	-0.556	0.848	-1328	-0.923	0.21	-0.927	-0.836	0.312	0.282	0.373	0.397	69.58	7.58e-123	444	1828	NC_018088
4285	18124	gi|472340900|ref|YP_007674420.1|	7.89e-148	98.91	2.39e-176	GM4D_SHIFL	sfx:S2239	K01711	GO:0008446 // GO:0070401 // GO:0042351 // GO:0019673	Complete proteome;Lyase;NADP.;	Synechococcus phage S-SKS1	-0.489	-0.208	0.453	-0.148	-0.305	0.638	-0.286	-0.266	0.821	0.297	-0.066	0.774	72.35	5.33e-118	426	1674	NC_020851
38615	153030	gi|392973312|ref|YP_006489269.1|	8.57e-153	100	1.72e-125	RIR2_HAEIN	hin:HI1660	K00526	GO:0005971 // GO:0046872 // GO:0004748 // GO:0009186 // GO:0009263 // GO:0006260	Complete proteome;DNA replication;Iron;Metal-binding;Oxidoreductase;Reference proteome.;	Colwellia phage 9A	-1273	-1970	0.531	-1320	-1461	0.23	-1585	-1806	0.498	-0.965	-1435	0.999	72.13	2.99e-115	418	1809	NC_018088
38616	153032	gi|371671579|ref|YP_004958117.1|	9.38e-16	78.57	4.31e-14	Y1309_HAEIN	hin:HI1309	K11107	GO:0051537 // GO:0009055 // GO:0046872 // GO:0055114	2Fe-2S;Complete proteome;Electron transport;Iron;Iron-sulfur;Metal-binding;Reference proteome;Transport.;	Pseudomonas phage OBP	2691	0.852	0.123	0.619	0.098	0.733	1438	-0.427	0.561	2407	-0.124	0.717	72.13	2.99e-115	418	1809	NC_016571
6789	26956	gi|80159868|ref|YP_398612.1|	4.96e-10	84.62	2.78e-06	T200_SALTY	stm:STM4311	K07491	GO:0003677 // GO:0004803 // GO:0006313	Complete proteome;DNA recombination;DNA-binding;Reference proteome;Transposable element;Transposition.;	Clostridium phage c-st	-1241	1065	0.278	-0.079	0.028	0.946	-1621	1323	0.14	0.078	-0.33	0.663	70.85	3.65e-110	401	2575	NC_007581
32379	130118	gi|340025788|ref|NP_048649.2|	1.13e-85	94.26	2.17e-126	FCL_ECOLI	eco:b2052	K02377	GO:0005737 // GO:0050577 // GO:0016853 // GO:0070401 // GO:0042351 // GO:0009242	3D-structure;Complete proteome;Cytoplasm;Isomerase;Multifunctional enzyme;NADP;Oxidoreductase;Reference proteome.;	Paramecium bursaria Chlorella virus 1	-1835	0.47	0.247	0.053	-0.523	0.669	-0.188	-0.267	0.661	-0.484	-0.852	0.846	70.85	3.65e-110	401	2861	NC_000852
32380	130120	gi|472340900|ref|YP_007674420.1|	4.24e-177	99.2	0	GM4D_SHIFL	sfx:S2239	K01711	GO:0008446 // GO:0070401 // GO:0042351 // GO:0019673	Complete proteome;Lyase;NADP.;	Synechococcus phage S-SKS1	1798	0.867	0.347	-0.114	-0.47	0.546	0.6	0.202	0.664	0.656	-0.662	0.922	70.85	3.65e-110	401	2861	NC_020851
16047	62851	gi|80159777|ref|YP_398521.1|	5.99e-26	99.66	1.77e-98	URAA_PASMU	pmu:PM0018	K02824	GO:0016021 // GO:0005886 // GO:0005215 // GO:0055085	Cell inner membrane;Cell membrane;Complete proteome;Membrane;Reference proteome;Transmembrane;Transmembrane helix;Transport.;	Clostridium phage c-st	-0.138	-1094	0.972	0.987	0.456	0.549	0.992	0.356	0.637	-0.552	-0.576	0.729	78.21	6.16e-103	378	950	NC_007581
37480	148884	gi|526120183|ref|YP_008320461.1|	3.68e-97	98	1.07e-37	COXN_BRADU	bja:bll3784	K02274	GO:0016021 // GO:0005886 // GO:0070469 // GO:0004129 // GO:0020037 // GO:0005506 // GO:0009060	Cell membrane;Complete proteome;Copper;Electron transport;Heme;Iron;Membrane;Metal-binding;Oxidoreductase;Reference proteome;Respiratory chain;Transmembrane;Transmembrane helix;Transport.;	Flavobacterium phage 6H	-1465	-0.683	0.836	1181	1067	0.327	1711	-0.893	0.814	-1606	0.119	0.901	78.21	6.16e-103	378	4219	NC_021867
37483	148894	gi|589892209|ref|YP_009008573.1|	3.96e-45	88.51	4.01e-51	LUT5_ARATH	ath:AT1G31800	K15747	GO:0009507 // GO:0009941 // GO:0031969 // GO:0010291 // GO:0020037 // GO:0005506 // GO:0016705 // GO:0016117 // GO:0016123	Carotenoid biosynthesis;Chloroplast;Complete proteome;Heme;Iron;Membrane;Metal-binding;Monooxygenase;Oxidoreductase;Plastid;Reference proteome;Transit peptide.;	Mycobacterium phage Adler	2909	1779	0.213	-0.255	0.409	0.878	1690	1369	0.308	6245	5866	0.401	78.21	6.16e-103	378	4219	KC960489
3465	15051	gi|392973311|ref|YP_006489268.1|	0	100	0	RIR1_SALTY	stm:STM2277	K00525	GO:0005971 // GO:0005524 // GO:0004748 // GO:0009263 // GO:0006260	Allosteric enzyme;ATP-binding;Complete proteome;Disulfide bond;DNA replication;Nucleotide-binding;Oxidoreductase;Reference proteome.;	Colwellia phage 9A	0.262	1224	0.09	-0.143	0.215	0.214	-0.072	0.363	0.952	-0.131	0.14	0.742	66.09	2.62e-102	374	1490	NC_018088
32923	132255	gi|46401697|ref|YP_006543.1|	0	99.76	0	DNAB_SALTY	stm:STM4246	K02314	GO:0005829 // GO:1990077 // GO:0005524 // GO:0003677 // GO:0003678 // GO:0006269 // GO:0006268	ATP-binding;Complete proteome;DNA replication;DNA-binding;Helicase;Hydrolase;Nucleotide-binding;Primosome;Reference proteome.;	Enterobacteria phage P1	-0.178	-0.437	0.727	-0.029	-0.253	0.589	0.134	-0.196	0.533	0.165	-0.247	0.701	67.52	1.14e-94	349	1627	GL545255
21344	84254	gi|20178449|ref|NP_619870.1|	0	100	0	RIR1_ARATH	ath:AT2G21790	K10807	GO:0005971 // GO:0005524 // GO:0004748 // GO:0009202 // GO:0009263 // GO:0006260 // GO:0046686	Allosteric enzyme;ATP-binding;Complete proteome;Cytoplasm;Disulfide bond;DNA replication;Nucleotide-binding;Oxidoreductase;Reference proteome.;	Cowpox virus	-0.259	-1265	0.232	-0.121	0.123	0.909	0.139	0.382	0.202	-0.126	0.164	0.237	65.69	1.61e-93	345	1874	M14217
39505	156411	gi|15617495|ref|NP_258291.1|	0	99.85	0	RIR1_ARATH	ath:AT2G21790	K10807	GO:0005971 // GO:0005524 // GO:0004748 // GO:0009202 // GO:0009263 // GO:0006260 // GO:0046686	Allosteric enzyme;ATP-binding;Complete proteome;Cytoplasm;Disulfide bond;DNA replication;Nucleotide-binding;Oxidoreductase;Reference proteome.;	Spodoptera litura nucleopolyhedrovirus	1850	-0.061	0.789	-1332	0.019	0.579	4192	1683	0.097	1827	0.344	0.943	65.4	2.14e-85	318	1802	MN342245
34775	139049	gi|472340900|ref|YP_007674420.1|	4.73e-166	98.81	0	GM4D_YERE8	yen:YE3075	K01711	GO:0008446 // GO:0070401 // GO:0042351 // GO:0019673 // GO:0009243	Complete proteome;Lipopolysaccharide biosynthesis;Lyase;NADP.;	Synechococcus phage S-SKS1	-1557	0.868	0.518	0.787	-1167	0.463	-0.294	0.497	0.721	-1420	0.611	0.968	69.74	2.18e-80	302	2375	NC_020851
7505	29425	gi|20065978|ref|NP_612844.1|	1.06e-10	87.01	5.53e-07	Y409_HAEIN	hin:HI0409	No_KEGGKO	GO:0016021 // GO:0005886 // GO:0046872 // GO:0008237	Cell membrane;Complete proteome;Hydrolase;Membrane;Metal-binding;Metalloprotease;Protease;Reference proteome;Transmembrane;Transmembrane helix;Zinc.;	Clostridium phage phi3626	-0.478	0.14	0.497	0.12	-1089	0.559	0.079	-0.609	0.925	-0.23	0.511	0.993	69.38	1.88e-78	295	1542	NC_003524
15114	59124	gi|514051654|ref|YP_008126081.1|	1.06e-11	100	2.56e-09	R9RH49_9CAUD	No_KEGG	No_KEGGKO	GO:0008408 // GO:0003676	Complete proteome {ECO:0000313|Proteomes:UP000014224}.;	Alteromonas phage vB_AmaP_AD45-P1	0.983	2278	0.324	0.102	1088	0.946	0.418	1590	0.491	0.377	1275	0.345	69.38	1.88e-78	295	2449	NC_021532
17780	70220	gi|514051642|ref|YP_008126069.1|	7.95e-13	100	1.13e-40	R4YLU2_OLEAN	oai:OLEAN_C16400	No_KEGGKO	No_GOcodes	Complete proteome {ECO:0000313|Proteomes:UP000032749};Reference proteome {ECO:0000313|Proteomes:UP000032749}.;	Alteromonas phage vB_AmaP_AD45-P1	1290	0.127	0.511	-0.227	-0.239	0.951	-3556	-0.565	0.671	-1337	-1611	0.812	69.38	1.88e-78	295	1542	NC_021532
27577	110716	gi|514051638|ref|YP_008126065.1|	9.48e-138	91.32	8.61e-16	PHB7_ARATH	ath:AT5G44140	K17081	GO:0016021 // GO:0016020 // GO:0005747 // GO:0005739 // GO:0009506	Coiled coil;Complete proteome;Membrane;Mitochondrion;Mitochondrion inner membrane;Reference proteome;Signal-anchor;Transmembrane;Transmembrane helix.;	Alteromonas phage vB_AmaP_AD45-P1	-0.285	-0.565	0.765	-1710	-2453	0.106	-0.704	-0.879	0.585	-0.179	-0.512	0.334	69.38	1.88e-78	295	1388	NC_021532
40444	160163	gi|9964548|ref|NP_065016.1|	1.78e-11	95.18	5.23e-31	STP1_LISW6	lwe:lwe1840	K20074	GO:0005737 // GO:0016020 // GO:0046872 // GO:0004722	Complete proteome;Cytoplasm;Hydrolase;Manganese;Membrane;Metal-binding;Protein phosphatase.;	Amsacta moorei entomopoxvirus 'L'	0.197	0.46	0.704	-0.195	-0.558	0.15	0.278	0.375	0.292	0.62	0.696	0.336	69.38	1.88e-78	295	992	NC_002520
16195	63570	gi|593777708|ref|YP_009015555.1|	5.42e-67	100	0	GYRB_PSEAE	pae:PA0004	K02470	GO:0005694 // GO:0005737 // GO:0009330 // GO:0009295 // GO:0005524 // GO:0003677 // GO:0003918 // GO:0000287 // GO:0007059 // GO:0006265 // GO:0006268	ATP-binding;Complete proteome;Cytoplasm;DNA-binding;Isomerase;Magnesium;Metal-binding;Nucleotide-binding;Reference proteome;Topoisomerase.;	Bacillus phage G	1804	1530	0.552	0.567	0.256	0.838	1310	0.891	0.209	-0.149	-0.428	0.754	67.63	4.29e-78	295	1414	NC_023719
28953	116694	gi|593777716|ref|YP_009015563.1|	2.13e-22	86.84	3.18e-28	NRNA_BACSU	bsu:BSU29250	K06881	GO:0008441 // GO:0004527 // GO:0003676	Complete proteome;Exonuclease;Hydrolase;Nuclease;Reference proteome.;	Bacillus phage G	-0.589	-1316	0.691	-1015	-2927	0.362	0.056	-0.807	0.99	-1012	-2861	0.463	67.63	4.29e-78	295	1414	NC_023719
30785	123900	gi|593777713|ref|YP_009015560.1|	6.38e-60	99.09	5.05e-139	CLPP_COLP3	cps:CPS_3785	K01358	GO:0005737 // GO:0009368 // GO:0004252	Complete proteome;Cytoplasm;Hydrolase;Protease;Reference proteome;Serine protease.;	Bacillus phage G	-1110	-1172	0.525	-0.703	-1172	0.453	-0.868	-1321	0.215	0.255	-0.078	0.675	67.63	4.29e-78	295	3141	NC_023719
30786	123903	gi|593777714|ref|YP_009015561.1|	2.13e-162	100	0	CLPX_COLP3	cps:CPS_3784	K03544	GO:0005524 // GO:0008270 // GO:0006457	ATP-binding;Chaperone;Complete proteome;Metal-binding;Nucleotide-binding;Reference proteome;Zinc;Zinc-finger.;	Bacillus phage G	0.546	1393	0.305	-0.247	-0.313	0.132	0.028	0.483	0.646	0.163	0.934	0.868	67.63	4.29e-78	295	3141	NC_023719
8621	33246	gi|472340899|ref|YP_007674419.1|	2.38e-107	95.81	1.51e-171	FCL_ECOLI	eco:b2052	K02377	GO:0005737 // GO:0050577 // GO:0016853 // GO:0070401 // GO:0042351 // GO:0009242	3D-structure;Complete proteome;Cytoplasm;Isomerase;Multifunctional enzyme;NADP;Oxidoreductase;Reference proteome.;	Synechococcus phage S-SKS1	3117	1570	0.373	1176	0.304	0.77	0.681	0.388	0.773	1015	0.885	0.87	74.46	4.01e-76	288	1989	NC_020851
1401	5969	gi|514051638|ref|YP_008126065.1|	5.66e-09	97.71	6.64e-67	HFLC_HAEIN	hin:HI0150	K04087	GO:0016021 // GO:0052547	Complete proteome;Membrane;Reference proteome;Transmembrane;Transmembrane helix.;	Alteromonas phage vB_AmaP_AD45-P1	0.339	1034	0.101	-0.013	0.201	0.825	0.393	2101	0.101	0.254	1333	0.364	66.99	4.07e-76	288	1814	NC_021532
15110	59110	gi|514051644|ref|YP_008126071.1|	3.21e-129	96.19	7.8e-127	R9RGE0_9CAUD	No_KEGG	No_KEGGKO	No_GOcodes	Complete proteome {ECO:0000313|Proteomes:UP000014226}.;	Alteromonas phage vB_AmaP_AD45-P1	-0.347	-1339	0.742	-1463	-6814	0.356	-0.537	-1808	0.621	-1119	-3057	0.395	66.99	4.07e-76	288	2239	NC_021532
19198	75100	gi|9964444|ref|NP_064912.1|	4.58e-28	98.92	2.51e-92	NODI_CUPMC	rme:Rmet_2457	K09695	GO:0043190 // GO:0005524 // GO:0016887 // GO:0005215 // GO:0009877	ATP-binding;Cell inner membrane;Cell membrane;Complete proteome;Hydrolase;Membrane;Nodulation;Nucleotide-binding;Reference proteome;Transport.;	Amsacta moorei entomopoxvirus 'L'	0.033	2172	0.845	0.008	1293	0.8	-0.047	0.4	0.097	-0.129	1180	0.057	66.99	4.07e-76	288	2239	NC_002520
20354	79938	gi|514051555|ref|YP_008125982.1|	6.22e-15	100	1.51e-12	R9RH65_9CAUD	No_KEGG	No_KEGGKO	No_GOcodes	Coiled coil {ECO:0000256|SAM:Coils};Complete proteome {ECO:0000313|Proteomes:UP000014226}.;	Alteromonas phage vB_AmaP_AD45-P1	-0.057	-0.384	0.861	-0.565	-0.524	0.355	-0.635	-1041	0.369	-0.937	-4194	0.364	66.99	4.07e-76	288	2015	NC_021532
20355	79941	gi|514051554|ref|YP_008125981.1|	1.95e-141	100	2.2e-27	CAPSD_BPN4	vg:5075702	No_KEGGKO	GO:0019028	Capsid protein;Complete proteome;Reference proteome;Virion.;	Alteromonas phage vB_AmaP_AD45-P1	0.29	3908	0.308	0.557	4333	0.081	0.12	3553	0.446	-0.042	-0.184	0.487	66.99	4.07e-76	288	2015	NC_021532
14264	55992	gi|593777708|ref|YP_009015555.1|	5.99e-55	100	4.18e-169	GYRB_PSEAE	pae:PA0004	K02470	GO:0005694 // GO:0005737 // GO:0009330 // GO:0009295 // GO:0005524 // GO:0003677 // GO:0003918 // GO:0000287 // GO:0007059 // GO:0006265 // GO:0006268	ATP-binding;Complete proteome;Cytoplasm;DNA-binding;Isomerase;Magnesium;Metal-binding;Nucleotide-binding;Reference proteome;Topoisomerase.;	Bacillus phage G	-1235	-0.94	0.621	-1808	-2638	0.231	-0.686	-0.508	0.744	1379	0.464	0.639	68.42	2.27e-75	287	1445	NC_023719
33320	133645	gi|593777713|ref|YP_009015560.1|	6.05e-60	99.09	6.17e-138	CLPP_COLP3	cps:CPS_3785	K01358	GO:0005737 // GO:0009368 // GO:0004252	Complete proteome;Cytoplasm;Hydrolase;Protease;Reference proteome;Serine protease.;	Bacillus phage G	0.87	1464	0.173	-0.005	0.156	0.546	0.09	0.664	0.761	0.366	0.276	0.428	68.42	2.27e-75	287	3210	NC_023719
36558	145561	gi|156564019|ref|YP_001429759.1|	1.2e-29	74.38	8.41e-42	DBHB_SALTY	stm:STM0451	K03530	GO:0005829 // GO:0003677 // GO:0030261 // GO:1903506	Complete proteome;DNA condensation;DNA-binding;Reference proteome.;	Bacillus phage 0305phi8-36	-0.279	-0.526	0.373	-0.478	-1146	0.268	-0.588	-1096	0.272	0.049	0.328	0.964	68.42	1.01e-74	287	14145	NC_009760
36563	145586	gi|156564019|ref|YP_001429759.1|	1.27e-29	74.38	7.8e-42	DBHB_SALTY	stm:STM0451	K03530	GO:0005829 // GO:0003677 // GO:0030261 // GO:1903506	Complete proteome;DNA condensation;DNA-binding;Reference proteome.;	Bacillus phage 0305phi8-36	0.459	2119	0.494	0.304	1849	0.637	-0.015	0.979	0.812	-0.448	-1183	0.328	68.42	1.01e-74	287	14145	NC_009760
37935	150613	gi|156564011|ref|YP_001429750.1|	5.71e-119	100	0	UVRD_ECOLI	eco:b3813	K03657	GO:0005829 // GO:0005524 // GO:0003677 // GO:0003678 // GO:0015616 // GO:0017116 // GO:0032508 // GO:0006268 // GO:0006298 // GO:0006289 // GO:0051260 // GO:0031297 // GO:0070581 // GO:0009432	3D-structure;ATP-binding;Complete proteome;Direct protein sequencing;DNA damage;DNA repair;DNA replication;DNA-binding;Helicase;Hydrolase;Nucleotide-binding;Reference proteome;SOS response.;	Bacillus phage 0305phi8-36	0.617	1453	0.336	-0.09	-0.339	0.178	0.088	0.319	0.57	-0.058	-0.224	0.925	68.42	1.01e-74	287	2183	NC_009760
8976	34519	gi|389060393|ref|YP_006383601.1|	7.27e-07	84.09	9.84e-21	ENVC_ECOLI	eco:b3613	No_KEGGKO	GO:0032153 // GO:0030288 // GO:0042597 // GO:0005886 // GO:0016787 // GO:0001896 // GO:0007049 // GO:0000920 // GO:0009273 // GO:0051345 // GO:0042493	3D-structure;Cell cycle;Cell division;Coiled coil;Complete proteome;Periplasm;Reference proteome;Signal.;	Clostridium phage phiCP7R	-0.198	0.527	0.617	0.177	-0.75	0.244	0.215	-0.228	0.311	0.265	-0.704	0.336	74.39	5.13e-73	278	1569	NC_017980
10198	38561	gi|389060393|ref|YP_006383601.1|	3.02e-18	84.4	2.09e-53	LPPB_HAEIN	hin:HI0706	K06194	GO:0009279 // GO:0009405	Cell outer membrane;Complete proteome;Lipoprotein;Membrane;Palmitate;Reference proteome;Signal;Virulence.;	Clostridium phage phiCP7R	0.433	0.719	0.616	0.171	0.581	0.694	-0.411	-1328	0.536	0.311	0.288	0.826	74.39	5.68e-73	278	1735	NC_017980
4425	18538	gi|388570777|ref|YP_006383760.1|	9.63e-05	98.44	1.22e-18	NTRC_PROHU	No_KEGG	No_KEGGKO	GO:0005622 // GO:0005524 // GO:0000156 // GO:0043565 // GO:0009399 // GO:0006808 // GO:0006355 // GO:0006351	Activator;ATP-binding;DNA-binding;Nitrogen fixation;Nucleotide-binding;Phosphoprotein;Repressor;Transcription;Transcription regulation;Two-component regulatory system.;	Acinetobacter bacteriophage AP22	-0.011	-0.272	0.026	-0.003	0.139	0.731	0	0.6	0.913	0.005	0.319	0.091	68.12	6.85e-72	273	1717	NC_017984
23508	93009	gi|155371626|ref|YP_001427160.1|	1.98e-29	100	0	YBIT_ECOLI	eco:b0820	No_KEGGKO	GO:0005524 // GO:0016887 // GO:0009409 // GO:0006810	ATP-binding;Complete proteome;Nucleotide-binding;Reference proteome;Repeat;Transport.;	Acanthocystis turfacea Chlorella virus 1	-0.033	-0.544	0.895	-0.037	-0.298	0.698	0.065	0.935	0.621	0.04	0.176	0.955	68.12	6.85e-72	273	1545	NC_008724
27284	109518	gi|155371751|ref|YP_001427285.1|	6.31e-174	99.2	0	GM4D_SHIFL	sfx:S2239	K01711	GO:0008446 // GO:0070401 // GO:0042351 // GO:0019673	Complete proteome;Lyase;NADP.;	Acanthocystis turfacea Chlorella virus 1	0.004	0.806	0.988	0.009	0.462	0.671	0.195	1391	0.289	0.054	0.43	0.633	68.12	6.85e-72	273	1545	NC_008724
41009	162452	gi|155371626|ref|YP_001427160.1|	1.94e-26	100	1.36e-154	UUP1_HAEIN	hin:HI1300	K15738	GO:0005524 // GO:0016887 // GO:0003677 // GO:0006810	ATP-binding;Complete proteome;Nucleotide-binding;Reference proteome;Repeat;Transport.;	Acanthocystis turfacea Chlorella virus 1	0.234	0.563	0.692	-0.102	-0.318	0.173	0.212	0.466	0.453	0.328	0.358	0.243	68.12	6.85e-72	273	1717	NC_008724
22338	87659	gi|399528420|ref|YP_006560341.1|	3.04e-46	94.77	7.39e-44	I6S2B2_9VIRU	vg:13405339	No_KEGGKO	No_GOcodes	Complete proteome {ECO:0000313|Proteomes:UP000002820}.;	Persicivirga phage P12024S	-0.954	1705	0.418	0.539	-0.44	0.422	0.298	-0.25	0.86	-0.175	2229	0.621	69.78	6.3e-71	272	4032	NC_018271
22339	87661	gi|399528525|ref|YP_006560445.1|	6.04e-73	100	1.47e-70	I6R185_9VIRU	vg:13405385	No_KEGGKO	No_GOcodes	Complete proteome {ECO:0000313|Proteomes:UP000002819}.;	Persicivirga phage P12024L	2539	1315	0.527	0.673	-0.913	0.581	1104	-0.598	0.665	4129	2513	0.573	69.78	6.3e-71	272	4032	NC_018272
29346	118388	gi|326782200|ref|YP_004322601.1|	9.43e-170	95.08	0	GCSP_GRAFK	gfo:GFO_2875	K00281	GO:0004375 // GO:0019464	Complete proteome;Oxidoreductase;Pyridoxal phosphate;Reference proteome.;	Prochlorococcus phage P-HM1	-1702	-2334	0.599	-1537	-1600	0.373	-2716	-2361	0.531	-3795	-3492	0.434	70.14	2.77e-70	269	1473	NC_015280
23916	94711	gi|304360727|ref|YP_003856858.1|	5.88e-41	100	1.14e-99	DPO3X_SALTY	stm:STM0484	K02343	GO:0009360 // GO:0005524 // GO:0003677 // GO:0003887 // GO:0006261	ATP-binding;Complete proteome;DNA replication;DNA-directed DNA polymerase;Nucleotide-binding;Nucleotidyltransferase;Reference proteome;Ribosomal frameshifting;Transferase.;	Clostridium phage phiCTP1	-0.343	0.565	0.332	-0.494	-0.325	0.076	-0.035	-0.27	0.91	-0.281	0.001	0.639	73.4	2.78e-70	270	1146	NC_014457
25069	99716	gi|304360727|ref|YP_003856858.1|	6.19e-13	100	1.23e-50	DPO3X_SALTY	stm:STM0484	K02343	GO:0009360 // GO:0005524 // GO:0003677 // GO:0003887 // GO:0006261	ATP-binding;Complete proteome;DNA replication;DNA-directed DNA polymerase;Nucleotide-binding;Nucleotidyltransferase;Reference proteome;Ribosomal frameshifting;Transferase.;	Clostridium phage phiCTP1	-0.954	1297	0.171	-0.003	0.322	0.973	-0.346	1428	0.292	0.086	0.157	0.127	73.4	2.78e-70	270	1146	NC_014457
25070	99719	gi|304360727|ref|YP_003856858.1|	2.12e-49	89.8	3.84e-150	DPO3X_ECOLI	eco:b0470	K02343	GO:0043846 // GO:0005524 // GO:0016887 // GO:0003677 // GO:0030337 // GO:0003887 // GO:0042802 // GO:0017111 // GO:0006260 // GO:0006261	3D-structure;ATP-binding;Complete proteome;Direct protein sequencing;DNA replication;DNA-directed DNA polymerase;Nucleotide-binding;Nucleotidyltransferase;Reference proteome;Ribosomal frameshifting;Transferase.;	Clostridium phage phiCTP1	0.046	0.288	0.82	-0.194	-0.472	0.39	-0.097	0.379	0.961	-0.312	-0.308	0.033	73.4	2.78e-70	270	1146	NC_014457
41029	162542	gi|971821718|ref|YP_009219443.1|	2.69e-26	81.07	3.77e-28	DPO3_CALS4	tte:TTE1398	K03763	GO:0005737 // GO:0008408 // GO:0003677 // GO:0003887 // GO:0006261	Complete proteome;Cytoplasm;DNA replication;DNA-directed DNA polymerase;Exonuclease;Hydrolase;Nuclease;Nucleotidyltransferase;Reference proteome;Transferase.;	Clostridium phage phiCT9441A	0.195	0.289	0.4	-0.022	0.58	0.932	-0.202	-0.291	0.724	-0.236	-0.197	0.599	73.4	2.78e-70	270	1146	NC_029022
6472	25809	gi|509140089|ref|YP_008058973.1|	2.5e-13	91	1.77e-28	STBA_PSEUB	No_KEGG	No_KEGGKO	GO:0003677 // GO:0000150 // GO:0015074	DNA integration;DNA recombination;DNA-binding;Plasmid.;	Clostridium phage vB_CpeS-CP51	0.106	-0.038	0.938	-1117	-0.843	0.248	-0.526	-0.436	0.836	-0.091	-0.768	0.802	67.71	4.14e-69	267	1401	NC_021325
29734	119869	gi|20178555|ref|NP_619976.1|	2.04e-21	92.57	5.04e-61	KGUA_BACTN	bth:BT_2009	K00942	GO:0005737 // GO:0005524 // GO:0004385	ATP-binding;Complete proteome;Cytoplasm;Kinase;Nucleotide-binding;Reference proteome;Transferase.;	Cowpox virus	2094	0.33	0.651	1710	0.432	0.506	1389	-0.034	0.637	4381	2478	0.573	67.71	8.2e-69	267	1767	M14217
39700	157132	gi|20178555|ref|NP_619976.1|	2.9e-21	95.34	2.32e-63	KGUA_BACTN	bth:BT_2009	K00942	GO:0005737 // GO:0005524 // GO:0004385	ATP-binding;Complete proteome;Cytoplasm;Kinase;Nucleotide-binding;Reference proteome;Transferase.;	Cowpox virus	-3412	-3451	0.527	-2554	-4150	0.36	-4118	-3213	0.449	-4590	-2758	0.471	67.71	8.2e-69	267	1667	M14217
20991	82783	gi|327198315|ref|YP_004306889.1|	1.83e-23	95.5	1.99e-52	QUEF_THISH	tgr:Tgr7_2027	K09457	GO:0005737 // GO:0046857 // GO:0033739 // GO:0008616	Complete proteome;Cytoplasm;NADP;Oxidoreductase;Queuosine biosynthesis;Reference proteome.;	Streptococcus phage Dp-1	1408	0.876	0.352	1961	1463	0.117	1048	-0.036	0.16	1122	0.651	0.594	67.71	8.38e-69	267	12568	NC_015274
7510	29447	gi|593777714|ref|YP_009015561.1|	4.69e-165	98.35	0	CLPX_THISH	tgr:Tgr7_0940	K03544	GO:0005524 // GO:0008270 // GO:0006457	ATP-binding;Chaperone;Complete proteome;Metal-binding;Nucleotide-binding;Reference proteome;Zinc;Zinc-finger.;	Bacillus phage G	0.124	2304	0.615	-0.05	1691	0.599	-0.127	1054	0.139	-0.145	1499	0.189	67.6	2.93e-68	262	3623	NC_023719
16734	65940	gi|593777733|ref|YP_009015580.1|	4.97e-77	98.53	9.02e-82	PNCB_BACSU	bsu:BSU31750	K00763	GO:0016874 // GO:0004516 // GO:0004514 // GO:0009435 // GO:0019358	Complete proteome;Ligase;Pyridine nucleotide biosynthesis;Reference proteome;Transferase.;	Bacillus phage G	6095	-0.048	0.812	6738	-1332	0.396	6756	-1339	0.686	6514	-1352	0.592	67.6	2.93e-68	262	1631	NC_023719
33954	135950	gi|20178555|ref|NP_619976.1|	3.7e-25	99.03	1.28e-117	KGUA_COLP3	cps:CPS_4971	K00942	GO:0005737 // GO:0005524 // GO:0004385	ATP-binding;Complete proteome;Cytoplasm;Kinase;Nucleotide-binding;Reference proteome;Transferase.;	Cowpox virus	0.431	0.489	0.403	-0.332	-1145	0.238	-0.165	-0.729	0.185	0.319	0.077	0.605	67.6	2.93e-68	262	1631	M14217
19163	74978	gi|593777701|ref|YP_009015548.1|	2.49e-36	89.88	5.01e-122	NASD_KLEOX	No_KEGG	No_KEGGKO	GO:0005886 // GO:0005524 // GO:0016887 // GO:0015112 // GO:0042128	ATP-binding;Cell membrane;Membrane;Nitrate assimilation;Nucleotide-binding;Transport.;	Bacillus phage G	-0.784	0.956	0.133	-0.02	0.271	0.834	-0.293	1250	0.271	-0.652	1780	0.463	67.77	3.07e-66	255	1157	NC_023719
33312	133615	gi|593777765|ref|YP_009015612.1|	6.21e-14	94.87	2.2e-25	GMPPB_DROME	dme:Dmel_CG1129	K00966	GO:0005525 // GO:0004475 // GO:0009298 // GO:0035167	Complete proteome;GTP-binding;Nucleotide-binding;Nucleotidyltransferase;Reference proteome;Transferase.;	Bacillus phage G	1344	0.949	0.566	-0.029	-0.175	0.936	1541	1295	0.459	1328	0.277	0.398	67.77	3.07e-66	255	2855	NC_023719
38050	151082	gi|593777714|ref|YP_009015561.1|	4.95e-140	99.76	0	CLPX_BACTN	bth:BT_3843	K03544	GO:0005524 // GO:0004176 // GO:0008270 // GO:0051301 // GO:0030163 // GO:0006457 // GO:0006508	ATP-binding;Chaperone;Complete proteome;Metal-binding;Nucleotide-binding;Reference proteome;Zinc;Zinc-finger.;	Bacillus phage G	-0.733	-1087	0.883	-0.129	-0.229	0.504	-1628	-1037	0.877	-2102	-1853	0.528	67.77	3.07e-66	255	2570	NC_023719
38051	151085	gi|593777713|ref|YP_009015560.1|	8.15e-48	92.95	1.04e-110	CLPP_BACFR	bfr:BF4078	K01358	GO:0005737 // GO:0004252	Complete proteome;Cytoplasm;Hydrolase;Protease;Serine protease.;	Bacillus phage G	-0.167	-0.898	0.851	0.199	-0.663	0.616	3723	1586	0.095	-2072	-0.029	0.853	67.77	3.07e-66	255	2570	NC_023719
38654	153164	gi|20178555|ref|NP_619976.1|	1.14e-26	92.76	3.35e-116	KGUA_COLP3	cps:CPS_4971	K00942	GO:0005737 // GO:0005524 // GO:0004385	ATP-binding;Complete proteome;Cytoplasm;Kinase;Nucleotide-binding;Reference proteome;Transferase.;	Cowpox virus	0.787	-0.033	0.351	-0.997	-1425	0.424	0.834	0.256	0.368	-0.483	-0.84	0.67	67.77	3.07e-66	255	1157	M14217
26773	107217	gi|392973311|ref|YP_006489268.1|	0	99.2	0	RIR1_SALTY	stm:STM2277	K00525	GO:0005971 // GO:0005524 // GO:0004748 // GO:0009263 // GO:0006260	Allosteric enzyme;ATP-binding;Complete proteome;Disulfide bond;DNA replication;Nucleotide-binding;Oxidoreductase;Reference proteome.;	Colwellia phage 9A	0.097	-0.199	0.601	-0.134	-0.744	0.227	0.04	-0.11	0.745	0.251	0.21	0.391	63.91	1.11e-63	246	1795	NC_018088
9000	34607	gi|340025788|ref|NP_048649.2|	9.47e-105	97.66	1.15e-158	FCL_ECOLI	eco:b2052	K02377	GO:0005737 // GO:0050577 // GO:0016853 // GO:0070401 // GO:0042351 // GO:0009242	3D-structure;Complete proteome;Cytoplasm;Isomerase;Multifunctional enzyme;NADP;Oxidoreductase;Reference proteome.;	Paramecium bursaria Chlorella virus 1	-2428	1326	0.21	0.105	2498	0.111	-0.967	1110	0.261	-2191	1771	0.46	67.51	1.32e-63	247	2133	NC_000852
26584	106345	gi|20178555|ref|NP_619976.1|	7.19e-31	94.5	1.04e-76	KGUA_METCA	mca:MCA2975	K00942	GO:0005737 // GO:0005524 // GO:0004385	ATP-binding;Complete proteome;Cytoplasm;Kinase;Nucleotide-binding;Reference proteome;Transferase.;	Cowpox virus	-0.195	0.584	0.118	-0.073	0.666	0.414	-0.013	1080	0.812	-0.074	1532	0.805	67.51	1.32e-63	247	2133	M14217
31908	128254	gi|20178555|ref|NP_619976.1|	6.25e-20	97.79	6.98e-54	KGUA_SACD2	sde:Sde_3695	K00942	GO:0005737 // GO:0005524 // GO:0004385	ATP-binding;Complete proteome;Cytoplasm;Kinase;Nucleotide-binding;Reference proteome;Transferase.;	Cowpox virus	1233	-0.326	0.505	0.486	-0.507	0.784	0.01	-1463	0.913	-0.997	-0.628	0.579	67.41	6.05e-60	234	1730	M14217
39504	156405	gi|20178449|ref|NP_619870.1|	7.21e-52	92.86	3.06e-51	RIR1_VACCW	vg:3707606	K10807	GO:0005524 // GO:0004748 // GO:0006260	Allosteric enzyme;ATP-binding;Complete proteome;Disulfide bond;DNA replication;Early protein;Magnesium;Nucleotide-binding;Oxidoreductase;Reference proteome.;	Cowpox virus	-0.643	-1161	0.059	0.065	0.496	0.67	-0.069	0.557	0.557	-4220	2860	0.454	68.16	2.28e-58	228	1383	M14217
40855	161827	gi|423262375|ref|YP_007010969.1|	2.75e-138	100	1.23e-153	TYSY_CUPNH	reh:H16_A2703	K00560	GO:0005737 // GO:0004799 // GO:0006231 // GO:0006235	Complete proteome;Cytoplasm;Methyltransferase;Nucleotide biosynthesis;Reference proteome;Transferase.;	Deep-sea thermophilic phage D6E	0.359	-0.074	0.114	0.414	0.06	0.181	-0.032	-0.384	0.836	0.022	-0.194	0.707	68.16	2.28e-58	228	1383	NC_019544
36788	146313	gi|589893857|ref|YP_009010742.1|	2.27e-11	72.41	5.5e-12	J3I476_9BRAD	No_KEGG	No_KEGGKO	GO:0016021	Complete proteome {ECO:0000313|Proteomes:UP000007272};Membrane {ECO:0000256|SAM:Phobius};Transmembrane {ECO:0000256|SAM:Phobius};Transmembrane helix {ECO:0000256|SAM:Phobius}.;	Croceibacter phage P2559Y	5445	5315	0.39	0.754	0.601	0.566	-0.835	1107	0.394	1351	0.494	0.044	79.09	1.02e-56	224	1616	NC_023614
34856	139428	gi|971742121|ref|YP_009196617.1|	0	100	0	Q48AQ3_COLP3	cps:CPS_0092	K00527	GO:0008998 // GO:0006260	Complete proteome {ECO:0000313|Proteomes:UP000000547};Reference proteome {ECO:0000313|Proteomes:UP000000547}.;	Cronobacter phage S13	0.783	1672	0.37	0.11	0.497	0.952	0.123	0.205	0.568	0.544	0.598	0.237	65.49	4.32e-56	221	1759	NC_028773
21353	84280	gi|73852902|ref|YP_294186.1|	0	100	0	RIR1_ARATH	ath:AT2G21790	K10807	GO:0005971 // GO:0005524 // GO:0004748 // GO:0009202 // GO:0009263 // GO:0006260 // GO:0046686	Allosteric enzyme;ATP-binding;Complete proteome;Cytoplasm;Disulfide bond;DNA replication;Nucleotide-binding;Oxidoreductase;Reference proteome.;	Emiliania huxleyi virus 86	1505	0.648	0.695	-2501	-2042	0.445	0.294	-0.702	0.962	0.465	-0.054	0.858	71.83	4.12e-55	218	1383	NC_007346
22335	87652	gi|53793591|ref|YP_112491.1|	5.56e-05	100	No_evalue	No_ID	No_KEGG	No_KEGGKO	No_GO	No_keywords	Flavobacterium phage 11b	-0.152	-0.173	0.067	-0.004	0.298	0.944	-0.142	1270	0.299	0.041	0.132	0.182	68.74	7.81e-54	214	2136	NC_006356
22336	87657	gi|53793591|ref|YP_112491.1|	3.35e-146	99.74	8.13e-144	Q5ZGG2_9CAUD	vg:3101748	No_KEGGKO	No_GOcodes	Complete proteome {ECO:0000313|Proteomes:UP000001709}.;	Flavobacterium phage 11b	6190	5333	0.39	-0.966	0.45	0.77	3097	2374	0.325	2831	1675	0.507	68.74	7.81e-54	214	2136	NC_006356
22337	87658	gi|658307231|ref|YP_009042236.1|	4.98e-27	86.92	2.1e-21	MOM_BPMU	vg:2636302	No_KEGGKO	GO:0030430 // GO:0016740 // GO:0016032	Complete proteome;Host cytoplasm;Host-virus interaction;Late protein;Reference proteome;Restriction-modification system evasion by virus;Transferase.;	Pseudomonas phage JD024	-0.737	-1076	0.502	0.53	-0.415	0.407	0.113	0.112	0.904	0.911	2809	0.55	68.74	7.81e-54	214	2136	NC_024330
7922	30867	gi|514051439|ref|YP_008125867.1|	1.1e-16	100	2.45e-85	HSLU_COLP3	cps:CPS_4370	K03667	GO:0009376 // GO:0005524 // GO:0016887 // GO:0070011 // GO:0043335	ATP-binding;Chaperone;Complete proteome;Cytoplasm;Nucleotide-binding;Reference proteome;Stress response.;	Cronobacter phage CR5	0.591	0.496	0.334	-0.546	-1305	0.163	-0.166	-0.272	0.49	-0.392	-0.887	0.697	66.93	2.55e-53	213	2221	NC_021531
39562	156614	gi|526177581|ref|YP_008241411.1|	0	94.64	2.43e-20	RTCB_AERPE	ape:APE_1758.1	K14415	GO:0046872 // GO:0008452 // GO:0008033	Complete proteome;Ligase;Manganese;Metal-binding;Reference proteome;tRNA processing.;	Cellulophaga phage phi38:1	-2264	2394	0.247	-0.023	0.389	0.874	-1120	1981	0.262	0.932	4007	0.416	66.93	2.55e-53	213	1999	KC821629
1291	5461	gi|155371626|ref|YP_001427160.1|	2.41e-26	98.13	0	YBIT_ECOLI	eco:b0820	No_KEGGKO	GO:0005524 // GO:0016887 // GO:0009409 // GO:0006810	ATP-binding;Complete proteome;Nucleotide-binding;Reference proteome;Repeat;Transport.;	Acanthocystis turfacea Chlorella virus 1	0.192	0.001	0.895	-2264	-2508	0.195	0.088	-0.27	0.631	-0.559	-1195	0.969	68.87	8.1e-53	210	2025	NC_008724
24295	96325	gi|157952447|ref|YP_001497339.1|	2.17e-05	93.48	1.7e-13	GLMS_LEGPL	lpf:lpl2748	K00820	GO:0005737 // GO:0030246 // GO:0004360 // GO:1901137 // GO:0005975 // GO:0006541	Aminotransferase;Complete proteome;Cytoplasm;Glutamine amidotransferase;Repeat;Transferase.;	Paramecium bursaria Chlorella virus NY2A	-0.35	1720	0.215	0.003	0.335	0.936	-0.028	0.517	0.51	0.038	0.188	0.147	68.87	8.1e-53	210	1823	NC_009898
24296	96326	gi|155370133|ref|YP_001425667.1|	3.05e-90	99.19	1.21e-158	GLMS_PSEPK	ppu:PP_5409	K00820	GO:0005737 // GO:0030246 // GO:0004360 // GO:1901137 // GO:0005975 // GO:0006541	Aminotransferase;Complete proteome;Cytoplasm;Glutamine amidotransferase;Reference proteome;Repeat;Transferase.;	Paramecium bursaria Chlorella virus FR483	0.457	0.915	0.549	0.018	0.23	0.797	0.585	0.778	0.141	0.542	1051	0.286	68.87	8.1e-53	210	1823	NC_008603
24297	96329	gi|155371751|ref|YP_001427285.1|	1.06e-95	100	1.51e-121	GM4D_VIBCL	No_KEGG	No_KEGGKO	GO:0008446 // GO:0070401 // GO:0042351 // GO:0019673	Lyase;NADP.;	Acanthocystis turfacea Chlorella virus 1	0.702	-0.347	0.444	-0.633	-0.902	0.446	-1461	-1958	0.656	-2488	-1716	0.547	68.87	8.1e-53	210	1823	NC_008724
41195	163267	gi|155371491|ref|YP_001427025.1|	1.95e-10	100	2.89e-119	WBJC_PSEA1	paeb:NCGM1900_3148	K19068	GO:0050662 // GO:0016491 // GO:0009243	NAD;NADP;Oxidoreductase.;	Acanthocystis turfacea Chlorella virus 1	3498	3540	0.278	0.228	-0.248	0.908	1757	1502	0.25	1565	1601	0.733	68.87	8.1e-53	210	1641	NC_008724
29045	117086	gi|526177581|ref|YP_008241411.1|	0	65.13	6.19e-18	RTCB_AERPE	ape:APE_1758.1	K14415	GO:0046872 // GO:0008452 // GO:0008033	Complete proteome;Ligase;Manganese;Metal-binding;Reference proteome;tRNA processing.;	Cellulophaga phage phi38:1	0.533	0.19	0.634	0.672	0.783	0.291	0.283	1094	0.59	-0.66	-0.061	0.843	67.06	8.23e-53	210	1852	KC821629
29630	119426	gi|472340899|ref|YP_007674419.1|	8.87e-108	95.81	1.13e-173	FCL_ECOLI	eco:b2052	K02377	GO:0005737 // GO:0050577 // GO:0016853 // GO:0070401 // GO:0042351 // GO:0009242	3D-structure;Complete proteome;Cytoplasm;Isomerase;Multifunctional enzyme;NADP;Oxidoreductase;Reference proteome.;	Synechococcus phage S-SKS1	1242	0.669	0.574	1210	0.929	0.272	1626	1466	0.432	-1490	-2309	0.676	79.39	3.49e-52	209	2246	NC_020851
29631	119427	gi|472340900|ref|YP_007674420.1|	1.58e-73	100	1.12e-104	GM4D_SHIFL	sfx:S2239	K01711	GO:0008446 // GO:0070401 // GO:0042351 // GO:0019673	Complete proteome;Lyase;NADP.;	Synechococcus phage S-SKS1	0.659	-0.243	0.651	1487	1173	0.287	-0.817	-0.237	0.64	3362	1875	0.667	79.39	3.49e-52	209	2246	NC_020851
1507	6480	gi|514051439|ref|YP_008125867.1|	1.69e-30	100	2.46e-119	HSLU_MARHV	maq:Maqu_0817	K03667	GO:0009376 // GO:0005524 // GO:0016887 // GO:0070011 // GO:0043335	ATP-binding;Chaperone;Complete proteome;Cytoplasm;Nucleotide-binding;Reference proteome;Stress response.;	Cronobacter phage CR5	1313	2520	0.255	-4524	1340	0.286	2450	3335	0.127	2464	3170	0.298	66.08	3.88e-52	208	2243	NC_021531
12228	47398	gi|472340900|ref|YP_007674420.1|	2.78e-166	94.75	1.1e-171	GM4D_SINFN	rhi:NGR_a00410	K01711	GO:0008446 // GO:0070401 // GO:0042351 // GO:0019673 // GO:0009877	Complete proteome;Lyase;NAD;Nodulation;Plasmid;Reference proteome.;	Synechococcus phage S-SKS1	-0.648	-1607	0.636	0.049	0.14	0.888	-0.547	-1865	0.618	-1139	-3316	0.781	66.08	3.88e-52	208	2492	NC_020851
12229	47403	gi|157953534|ref|YP_001498425.1|	3.32e-130	98.33	1.12e-124	FCL1_ARATH	ath:AT1G73250	K02377	GO:0050662 // GO:0050577 // GO:0016853 // GO:0042351 // GO:0006005	Acetylation;Complete proteome;Isomerase;Multifunctional enzyme;NADP;Oxidoreductase;Reference proteome.;	Paramecium bursaria Chlorella virus AR158	1335	0.401	0.16	-0.339	-1144	0.588	1521	0.813	0.125	3502	3555	0.48	66.08	3.88e-52	208	2492	NC_009899
23125	91300	gi|431811050|ref|YP_007238154.1|	5.32e-24	93.54	1.65e-48	DPO4_CALS4	tte:TTE0254	K02346	GO:0005737 // GO:0003684 // GO:0003887 // GO:0000287 // GO:0006281 // GO:0006261	Complete proteome;Cytoplasm;DNA damage;DNA repair;DNA replication;DNA-binding;DNA-directed DNA polymerase;Magnesium;Metal-binding;Mutator protein;Nucleotidyltransferase;Reference proteome;Transferase.;	Cronobacter phage ENT39118	2674	0.312	0.138	0.651	-2162	0.481	2984	0.555	0.11	2738	0.417	0.332	67.51	7.44e-52	206	1380	NC_019934
25116	99917	gi|423262375|ref|YP_007010969.1|	2.64e-137	100	1.18e-152	TYSY_CUPNH	reh:H16_A2703	K00560	GO:0005737 // GO:0004799 // GO:0006231 // GO:0006235	Complete proteome;Cytoplasm;Methyltransferase;Nucleotide biosynthesis;Reference proteome;Transferase.;	Deep-sea thermophilic phage D6E	0.235	0.695	0.387	0.185	0.476	0.268	0.135	0.579	0.467	0.045	0.38	0.966	67.51	7.44e-52	206	1380	NC_019544
27728	111401	gi|326782200|ref|YP_004322601.1|	0	100	0	GCSP_FLAJ1	fjo:Fjoh_0445	K00281	GO:0004375 // GO:0019464	Complete proteome;Oxidoreductase;Pyridoxal phosphate;Reference proteome.;	Prochlorococcus phage P-HM1	-0.123	-0.237	0.046	-0.177	1877	0.348	-0.002	0.58	0.84	0.041	0.2	0.143	69.75	3.21e-51	205	1700	NC_015280
22665	89227	gi|326782200|ref|YP_004322601.1|	0	100	0	GCSP_FLAJ1	fjo:Fjoh_0445	K00281	GO:0004375 // GO:0019464	Complete proteome;Oxidoreductase;Pyridoxal phosphate;Reference proteome.;	Prochlorococcus phage P-HM1	0.094	0.565	0.774	-0.036	-0.111	0.271	0.26	0.808	0.241	0.116	0.46	0.826	69.75	4.5e-51	205	2374	NC_015280
3085	13329	gi|593777737|ref|YP_009015584.1|	9.32e-06	100	5.44e-09	NADD_HAHCH	hch:HCH_05846	K00969	GO:0005524 // GO:0004515 // GO:0009435	ATP-binding;Complete proteome;NAD;Nucleotide-binding;Nucleotidyltransferase;Pyridine nucleotide biosynthesis;Reference proteome;Transferase.;	Bacillus phage G	-0.119	-0.102	0.885	-1044	-0.405	0.313	-0.819	-0.351	0.486	-1190	-0.849	0.133	66.43	1.47e-49	199	822	NC_023719
18961	74245	gi|593777737|ref|YP_009015584.1|	1.52e-13	100	3.11e-42	NADD_CELJU	cja:CJA_0786	K00969	GO:0005524 // GO:0004515 // GO:0009435	ATP-binding;Complete proteome;NAD;Nucleotide-binding;Nucleotidyltransferase;Pyridine nucleotide biosynthesis;Reference proteome;Transferase.;	Bacillus phage G	0.563	0.286	0.382	-0.09	-0.182	0.944	0.634	0.87	0.273	0.179	-0.4	0.88	66.43	1.47e-49	199	822	NC_023719
28231	113588	gi|593777714|ref|YP_009015561.1|	9.16e-170	86.45	0	CLPX_ALCBS	abo:ABO_1211	K03544	GO:0005524 // GO:0008270 // GO:0006457	ATP-binding;Chaperone;Complete proteome;Metal-binding;Nucleotide-binding;Reference proteome;Zinc;Zinc-finger.;	Bacillus phage G	-0.093	0.375	0.655	-0.318	-0.308	0.039	-0.272	-0.092	0.204	-0.354	0.007	0.276	66.43	1.47e-49	199	1827	NC_023719
28232	113593	gi|593777713|ref|YP_009015560.1|	1.65e-48	99.43	2e-109	CLPP_TERTT	ttu:TERTU_1624	K01358	GO:0005737 // GO:0004252	Complete proteome;Cytoplasm;Hydrolase;Protease;Reference proteome;Serine protease.;	Bacillus phage G	0.018	0.264	0.883	-0.615	-0.484	0.036	-0.317	0.06	0.583	-0.55	-0.091	0.215	66.43	1.47e-49	199	1827	NC_023719
24713	98178	gi|472340900|ref|YP_007674420.1|	1.4e-140	100	0	GM4D_VIBCL	No_KEGG	No_KEGGKO	GO:0008446 // GO:0070401 // GO:0042351 // GO:0019673	Lyase;NADP.;	Synechococcus phage S-SKS1	0.035	-2061	0.934	0.295	-1311	0.332	0.274	-1150	0.467	0.372	-1380	0.309	67.86	1.6e-49	199	1989	NC_020851
10117	38339	gi|593777806|ref|YP_009015653.1|	2.67e-09	85.09	2.84e-14	PHY2_SYNY3	syn:sll0821	No_KEGGKO	GO:0009883 // GO:0009584 // GO:0018298 // GO:0009585 // GO:0006355	3D-structure;Chromophore;Complete proteome;Photoreceptor protein;Receptor;Reference proteome;Repeat;Sensory transduction.;	Bacillus phage G	-0.551	-0.272	0.032	0.147	0.648	0.513	-0.713	3762	0.351	0.286	0.526	0.037	71.05	4.35e-49	198	1556	NC_023719
41887	166190	gi|593777714|ref|YP_009015561.1|	8.08e-170	100	0	CLPX_PARL1	pla:Plav_3231	K03544	GO:0005524 // GO:0008270 // GO:0006457	ATP-binding;Chaperone;Complete proteome;Metal-binding;Nucleotide-binding;Reference proteome;Zinc;Zinc-finger.;	Bacillus phage G	-0.097	1699	0.574	-0.338	1509	0.01	-0.093	2685	0.898	-0.59	-0.316	0.004	71.05	4.35e-49	198	1556	NC_023719
35338	141357	gi|775458970|dbj|BAQ92734.1|	6.42e-46	93.14	4e-05	G8EY20_9CAUD	No_KEGG	No_KEGGKO	No_GOcodes	No_keywords	uncultured Mediterranean phage uvMED	-0.389	3346	0.323	0.034	0.428	0.876	-0.496	1333	0.299	0.171	0.27	0.033	77.17	4.67e-49	197	1669	AP014304
35339	141359	gi|775458969|dbj|BAQ92733.1|	2e-82	65.51	1.4e-50	I6R115_9VIRU	vg:13405289	No_KEGGKO	No_GOcodes	Complete proteome {ECO:0000313|Proteomes:UP000002820}.;	uncultured Mediterranean phage uvMED	-0.116	-0.638	0.973	-0.616	-0.91	0.491	1194	0.247	0.52	2210	1493	0.731	77.17	4.67e-49	197	1669	AP014304
9862	37557	gi|593777806|ref|YP_009015653.1|	6.89e-12	95.56	3.86e-25	PHY2_SYNY3	syn:sll0821	No_KEGGKO	GO:0009883 // GO:0009584 // GO:0018298 // GO:0009585 // GO:0006355	3D-structure;Chromophore;Complete proteome;Photoreceptor protein;Receptor;Reference proteome;Repeat;Sensory transduction.;	Bacillus phage G	-0.107	-0.147	0.074	-0.077	0.239	0.336	-0.047	0.625	0.374	-0.185	1618	0.471	70.8	7.65e-48	194	1006	NC_023719
25087	99789	gi|593777701|ref|YP_009015548.1|	2.13e-11	89.92	6.83e-22	LIVG_SALTY	stm:STM3561	K01995	GO:0005524 // GO:0016887 // GO:0006865	Amino-acid transport;ATP-binding;Complete proteome;Nucleotide-binding;Reference proteome;Transport.;	Bacillus phage G	-0.904	0.987	0.136	-0.021	0.282	0.846	-0.345	1320	0.271	-0.845	1927	0.459	70.8	7.65e-48	194	1006	NC_023719
27023	108294	gi|593777714|ref|YP_009015561.1|	4.38e-153	100	0	CLPX_PARL1	pla:Plav_3231	K03544	GO:0005524 // GO:0008270 // GO:0006457	ATP-binding;Chaperone;Complete proteome;Metal-binding;Nucleotide-binding;Reference proteome;Zinc;Zinc-finger.;	Bacillus phage G	0.208	0.544	0.629	-0.311	-0.24	0.237	-0.334	0.224	0.446	-0.702	-1683	0.165	70.8	7.65e-48	194	2234	NC_023719
27024	108297	gi|593777713|ref|YP_009015560.1|	7.23e-54	95.28	4.57e-110	CLPP_RUEST	sit:TM1040_1527	K01358	GO:0005737 // GO:0004252	Complete proteome;Cytoplasm;Hydrolase;Protease;Reference proteome;Serine protease.;	Bacillus phage G	0.007	0.285	0.885	-0.168	-0.031	0.004	-0.09	0.167	0.385	-0.225	-0.097	0.027	70.8	7.65e-48	194	2234	NC_023719
5697	23075	gi|971742121|ref|YP_009196617.1|	0	100	0	Q48AQ3_COLP3	cps:CPS_0092	K00527	GO:0008998 // GO:0006260	Complete proteome {ECO:0000313|Proteomes:UP000000547};Reference proteome {ECO:0000313|Proteomes:UP000000547}.;	Cronobacter phage S13	-0.229	-0.412	0.781	-0.679	-1292	0.158	0.124	0.295	0.806	0.121	-0.398	0.797	65.08	1.69e-47	192	1422	NC_028773
30482	122756	gi|431811050|ref|YP_007238154.1|	5.37e-19	96.96	1.86e-73	DPO4_DEHMB	deb:DehaBAV1_0010	K02346	GO:0005737 // GO:0003684 // GO:0003887 // GO:0000287 // GO:0006281 // GO:0006261	Cytoplasm;DNA damage;DNA repair;DNA replication;DNA-binding;DNA-directed DNA polymerase;Magnesium;Metal-binding;Mutator protein;Nucleotidyltransferase;Transferase.;	Cronobacter phage ENT39118	1222	0.886	0.694	-1944	-1905	0.402	-4870	-2094	0.58	-0.67	-0.821	0.687	66.76	1.77e-46	191	1901	NC_019934
165	647	gi|155371751|ref|YP_001427285.1|	5.7e-117	100	1.47e-180	GM4D_AGGAC	No_KEGG	No_KEGGKO	GO:0008446 // GO:0070401 // GO:0042351 // GO:0019673 // GO:0009243	Lipopolysaccharide biosynthesis;Lyase;NADP.;	Acanthocystis turfacea Chlorella virus 1	-0.804	0.591	0.433	-1834	-0.905	0.065	-0.92	-0.318	0.218	-1223	-0.32	0.464	72.29	1.17e-45	187	2298	NC_008724
34896	139597	gi|155371518|ref|YP_001427052.1|	4.5e-34	95.09	0	UGDH_PONAB	pon:100174620	K00012	GO:0051287 // GO:0003979 // GO:0006065	Acetylation;Allosteric enzyme;Complete proteome;NAD;Oxidoreductase;Phosphoprotein;Reference proteome.;	Acanthocystis turfacea Chlorella virus 1	-0.18	-0.673	0.865	-0.726	-1574	0.373	-0.434	-1203	0.579	0.197	0.005	0.505	72.29	1.17e-45	187	1034	NC_008724
38564	152881	gi|155371626|ref|YP_001427160.1|	6.86e-14	100	8.89e-101	YBIT_ECOLI	eco:b0820	No_KEGGKO	GO:0005524 // GO:0016887 // GO:0009409 // GO:0006810	ATP-binding;Complete proteome;Nucleotide-binding;Reference proteome;Repeat;Transport.;	Acanthocystis turfacea Chlorella virus 1	-1219	-0.143	0.091	-1926	2960	0.35	-0.18	0.609	0.446	-0.492	0.976	0.57	72.29	1.17e-45	187	1034	NC_008724
1289	5453	gi|155371626|ref|YP_001427160.1|	2.12e-26	98.11	0	YBIT_ECOLI	eco:b0820	No_KEGGKO	GO:0005524 // GO:0016887 // GO:0009409 // GO:0006810	ATP-binding;Complete proteome;Nucleotide-binding;Reference proteome;Repeat;Transport.;	Acanthocystis turfacea Chlorella virus 1	0.09	-1878	0.757	0.256	-1377	0.415	0.073	-0.202	0.966	0.305	-1540	0.363	72.29	1.67e-45	187	1475	NC_008724
24449	97032	gi|155371518|ref|YP_001427052.1|	2.24e-43	100	1.29e-156	UDG_PSEAE	pae:PA2022	K00012	GO:0051287 // GO:0003979 // GO:0005975 // GO:0009103 // GO:0006065	Complete proteome;NAD;Oxidoreductase;Reference proteome.;	Acanthocystis turfacea Chlorella virus 1	0.217	0.492	0.1	-0.042	-0.416	0.839	0.023	1166	0.578	-0.26	-0.054	0.166	72.29	1.67e-45	187	1475	NC_008724
40200	159145	gi|155371751|ref|YP_001427285.1|	1.65e-127	99.42	0	GM4D_AGGAC	No_KEGG	No_KEGGKO	GO:0008446 // GO:0070401 // GO:0042351 // GO:0019673 // GO:0009243	Lipopolysaccharide biosynthesis;Lyase;NADP.;	Acanthocystis turfacea Chlorella virus 1	1461	1889	0.435	0.837	0.688	0.14	0.873	0.242	0.193	0.854	0.339	0.315	72.29	1.67e-45	187	3277	NC_008724
24600	97739	gi|431811050|ref|YP_007238154.1|	1.58e-113	93.24	6.5e-115	UMUC_ECOLI	eco:b1184	K03502	GO:0016021 // GO:0003684 // GO:0006974 // GO:0000012 // GO:0009432	Complete proteome;DNA damage;DNA repair;Reference proteome;SOS mutagenesis;SOS response.;	Cronobacter phage ENT39118	-0.123	0.312	0.772	-0.274	-0.189	0.558	-0.392	-0.214	0.498	-0.216	0.017	0.748	68.7	1.42e-43	180	851	NC_019934
41437	164236	gi|41057344|ref|NP_958230.1|	1.59e-30	92.31	2.96e-30	INSN_SHIDY	No_KEGG	No_KEGGKO	GO:0003677 // GO:0004803 // GO:0006313	DNA recombination;DNA-binding;Transposable element;Transposition.;	Enterobacteria phage Sf6	0.626	0.391	0.129	-3624	-2098	0.232	-1040	-0.22	0.821	1091	1315	0.587	68.7	1.42e-43	180	1891	NC_005344
3732	16217	gi|971753894|ref|YP_009207784.1|	0	35.26	8.73e-63	YLBG_SHIDS	sdy:SDY_0400	No_KEGGKO	GO:0003677	Complete proteome;Reference proteome.;	Mannheimia phage vB_MhM_587AP1	2362	2065	0.353	-0.513	-1063	0.502	0.882	0.123	0.14	1198	-0.044	0.705	68.49	1.23e-42	176	1350	NC_028898
98	397	gi|726647000|ref|YP_009012398.1|	2.33e-122	92.23	0	RMLB2_ECOLI	eco:b3788	K01710	GO:0008460 // GO:0009246 // GO:0045226 // GO:0009103 // GO:0009225	3D-structure;Complete proteome;Lyase;NAD;Reference proteome.;	Enterobacteria phage phi92	1132	0.301	0.733	0.188	0.064	0.573	1332	0.646	0.555	-4013	-1627	0.549	65.99	1.75e-42	177	1906	OL656106
99	401	gi|726646999|ref|YP_009012397.1|	6.6e-129	99.65	1.34e-144	RMLA2_SHIFL	sfx:S3897	K00973	GO:0008879 // GO:0046872 // GO:0009246 // GO:0045226	Complete proteome;Exopolysaccharide synthesis;Magnesium;Metal-binding;Nucleotidyltransferase;Transferase.;	Enterobacteria phage phi92	0.868	0.142	0.207	-0.717	-1160	0.437	0.693	0.097	0.55	-2059	-2634	0.459	65.99	1.75e-42	177	1906	OL656106
24599	97736	gi|431811072|ref|YP_007238155.1|	3.72e-14	97	1.16e-20	UMUD_SALTY	stm:STM1998	K03503	GO:0003677 // GO:0008236 // GO:0006281 // GO:0006355 // GO:0009432	Autocatalytic cleavage;Complete proteome;DNA damage;DNA repair;Hydrolase;Protease;Reference proteome;Serine protease;SOS mutagenesis;SOS response.;	Cronobacter phage ENT39118	0.703	0.488	0.188	-0.093	-0.291	0.877	0.207	0.969	0.536	-0.435	-1020	0.734	68.64	2.3e-42	176	1124	NC_019934
3556	15452	gi|593777713|ref|YP_009015560.1|	5.4e-59	98.12	2.35e-120	CLPP_PSEPG	ppg:PputGB1_1902	K01358	GO:0005737 // GO:0004252	Complete proteome;Cytoplasm;Hydrolase;Protease;Serine protease.;	Bacillus phage G	1616	3333	0.206	-0.514	2340	0.165	-0.99	2219	0.175	0.029	2778	0.44	70.12	2.59e-42	176	2815	NC_023719
3557	15457	gi|593777714|ref|YP_009015561.1|	4.55e-114	100	0	CLPX_MARHV	maq:Maqu_1839	K03544	GO:0005524 // GO:0008270 // GO:0006457	ATP-binding;Chaperone;Complete proteome;Metal-binding;Nucleotide-binding;Reference proteome;Zinc;Zinc-finger.;	Bacillus phage G	-0.096	-0.709	0.962	-6385	-2745	0.182	-0.939	-0.817	0.848	0.433	-0.151	0.507	70.12	2.59e-42	176	2815	NC_023719
17920	70841	gi|593777701|ref|YP_009015548.1|	1.33e-08	92.31	9.63e-15	LIVG_ARCFU	afu:AF_1390	K01995	GO:0005524 // GO:0016887 // GO:0006865	Amino-acid transport;ATP-binding;Complete proteome;Nucleotide-binding;Reference proteome;Transport.;	Bacillus phage G	0.709	0.965	0.603	-0.556	-0.538	0.247	-0.848	-1443	0.305	0.693	1139	0.706	70.12	2.59e-42	176	1267	NC_023719
25082	99768	gi|593777708|ref|YP_009015555.1|	2.8e-31	94.29	2.92e-81	PARE_PSEAE	pae:PA4967	K02622	GO:0005694 // GO:0009330 // GO:0009340 // GO:0009295 // GO:0005524 // GO:0003677 // GO:0003918 // GO:0000287 // GO:0007059 // GO:0006265 // GO:0006268	ATP-binding;Complete proteome;DNA-binding;Isomerase;Magnesium;Metal-binding;Nucleotide-binding;Reference proteome;Topoisomerase.;	Bacillus phage G	3773	2564	0.159	-1208	0.372	0.474	2290	1421	0.134	1940	1818	0.688	70.12	2.59e-42	176	1267	NC_023719
39539	156535	gi|431810504|ref|YP_007237578.1|	6.37e-29	100	2.89e-29	Y501_SYNY3	syn:sll0501	No_KEGGKO	GO:0016021 // GO:0005886 // GO:0016740 // GO:0016757	3D-structure;Cell membrane;Complete proteome;Glycosyltransferase;Membrane;Reference proteome;Transferase;Transmembrane;Transmembrane helix.;	Cronobacter phage ENT47670	1768	-0.606	0.759	4213	2482	0.338	-0.319	-0.412	0.97	-0.779	-0.311	0.783	70.12	2.59e-42	176	3128	NC_019927
2181	9381	gi|593777714|ref|YP_009015561.1|	2.85e-165	99.77	0	CLPX_MARHV	maq:Maqu_1839	K03544	GO:0005524 // GO:0008270 // GO:0006457	ATP-binding;Chaperone;Complete proteome;Metal-binding;Nucleotide-binding;Reference proteome;Zinc;Zinc-finger.;	Bacillus phage G	0.878	1572	0.119	-0.182	-0.245	0.728	0.119	0.385	0.508	-0.057	-0.261	0.691	70.12	2.86e-42	176	3099	NC_023719
2182	9387	gi|593777713|ref|YP_009015560.1|	5.4e-59	98.12	2.35e-120	CLPP_PSEPG	ppg:PputGB1_1902	K01358	GO:0005737 // GO:0004252	Complete proteome;Cytoplasm;Hydrolase;Protease;Serine protease.;	Bacillus phage G	1171	0.75	0.101	-1989	-2660	0.219	-0.073	-0.383	0.891	-0.925	-0.929	0.173	70.12	2.86e-42	176	3099	NC_023719
16912	66504	gi|971742118|ref|YP_009196614.1|	2.08e-07	96.47	3.69e-27	SPRT_VIBPA	vpa:VP2608	K02742	GO:0005737 // GO:0008270	Complete proteome;Cytoplasm;Metal-binding;Reference proteome;Zinc.;	Cronobacter phage S13	0.13	1230	0.779	-0.137	0.028	0.186	-0.193	0.173	0.229	-0.303	0.2	0.129	70.12	2.86e-42	176	1395	NC_028773
18270	72022	gi|593777708|ref|YP_009015555.1|	7.03e-30	99.45	1.77e-95	PARE_PSEAE	pae:PA4967	K02622	GO:0005694 // GO:0009330 // GO:0009340 // GO:0009295 // GO:0005524 // GO:0003677 // GO:0003918 // GO:0000287 // GO:0007059 // GO:0006265 // GO:0006268	ATP-binding;Complete proteome;DNA-binding;Isomerase;Magnesium;Metal-binding;Nucleotide-binding;Reference proteome;Topoisomerase.;	Bacillus phage G	0.897	1161	0.424	0.118	0.314	0.822	0.307	0.245	0.469	-0.332	-0.389	0.779	70.12	2.86e-42	176	1395	NC_023719
42292	168036	gi|593777708|ref|YP_009015555.1|	6.35e-97	99.79	0	GYRB_PSEPU	No_KEGG	No_KEGGKO	GO:0005694 // GO:0005737 // GO:0005524 // GO:0003677 // GO:0003918 // GO:0000287 // GO:0006265 // GO:0006261 // GO:0046677	Antibiotic resistance;ATP-binding;Cytoplasm;DNA-binding;Isomerase;Magnesium;Metal-binding;Nucleotide-binding;Topoisomerase.;	Bacillus phage G	0.372	1576	0.182	-0.224	0.081	0.086	-0.048	0.562	0.731	-0.178	-0.164	0.26	70.12	2.86e-42	176	1395	NC_023719
6349	25331	gi|726646999|ref|YP_009012397.1|	4.45e-120	98.97	1.84e-142	RMLA1_ECOLI	eco:b2039	K00973	GO:0005829 // GO:0008879 // GO:0042802 // GO:0046872 // GO:0019305 // GO:0045226 // GO:0009243	3D-structure;Complete proteome;Lipopolysaccharide biosynthesis;Magnesium;Metal-binding;Nucleotidyltransferase;Reference proteome;Transferase.;	Enterobacteria phage phi92	5562	0.641	0.554	6261	1320	0.31	5414	1433	0.541	-0.896	-0.164	0.814	63.65	1.81e-41	173	1621	OL656106
3926	16892	gi|593777806|ref|YP_009015653.1|	2.6e-14	100	2.94e-27	PLED_CAUCR	ccr:CC_2462	K02488	GO:0005737 // GO:0052621 // GO:0005525 // GO:0046872 // GO:0004871 // GO:0007049 // GO:0030154 // GO:0000160	Cell cycle;Complete proteome;Cytoplasm;Differentiation;GTP-binding;Magnesium;Metal-binding;Nucleotide-binding;Phosphoprotein;Reference proteome;Repeat;Transducer;Transferase;Two-component regulatory system.;	Bacillus phage G	-1153	-1985	0.737	-0.61	-1366	0.782	0.042	-0.345	0.866	0.487	-1117	0.829	69.43	2.3e-39	166	1546	NC_023719
6984	27640	gi|593777713|ref|YP_009015560.1|	9.84e-58	98.45	3.07e-120	CLPP_TERTT	ttu:TERTU_1624	K01358	GO:0005737 // GO:0004252	Complete proteome;Cytoplasm;Hydrolase;Protease;Reference proteome;Serine protease.;	Bacillus phage G	-0.225	-0.332	0.551	-0.376	-0.738	0.187	-0.289	-0.547	0.448	-0.325	-0.452	0.849	69.43	2.3e-39	166	1391	NC_023719
6985	27643	gi|593777714|ref|YP_009015561.1|	9.87e-114	100	6.14e-174	CLPX_PSEPW	ppw:PputW619_1743	K03544	GO:0005524 // GO:0008270 // GO:0006457	ATP-binding;Chaperone;Complete proteome;Metal-binding;Nucleotide-binding;Zinc;Zinc-finger.;	Bacillus phage G	0.112	0.287	0.148	-0.115	-0.087	0.98	0.073	-0.01	0.689	0.008	-0.047	0.94	69.43	2.3e-39	166	1391	NC_023719
39701	157137	gi|593777737|ref|YP_009015584.1|	4.18e-11	98.96	3.57e-100	NADD_GRAFK	gfo:GFO_3431	K00969	GO:0005524 // GO:0004515 // GO:0009435	ATP-binding;Complete proteome;NAD;Nucleotide-binding;Nucleotidyltransferase;Pyridine nucleotide biosynthesis;Reference proteome;Transferase.;	Bacillus phage G	-0.993	-0.284	0.079	0.033	0.424	0.867	-0.177	0.639	0.409	0.025	3628	0.421	69.43	2.3e-39	166	1546	NC_023719
30798	123965	gi|414087296|ref|YP_006987483.1|	2.77e-22	97.01	7.78e-60	C7PT05_CHIPD	cpi:Cpin_1547	No_KEGGKO	No_GOcodes	Complete proteome {ECO:0000313|Proteomes:UP000002215};Reference proteome {ECO:0000313|Proteomes:UP000002215}.;	Cronobacter phage vB_CsaM_GAP32	5531	3051	0.43	2857	-0.833	0.423	1478	-0.129	0.974	4630	2166	0.626	67.76	3.13e-39	168	1467	NC_041878
6648	26409	gi|712913297|ref|YP_009100110.1|	2.25e-118	100	6.61e-90	TERL_BPT3	No_KEGG	No_KEGGKO	GO:0005524 // GO:0004519 // GO:0046872 // GO:0019076	ATP-binding;Endonuclease;Hydrolase;Magnesium;Metal-binding;Nuclease;Nucleotide-binding;Viral genome packaging;Virus exit from host cell.;	Mesorhizobium phagevB_MloP_Lo5R7ANS	-0.192	-0.269	0.761	-0.577	0.042	0.812	0.747	-0.185	0.485	0.642	-0.517	0.732	66.67	7.83e-39	164	1359	NC_025431
31322	126019	gi|472340385|ref|YP_007673911.1|	4.12e-178	100	0	GCSP2_COLP3	cps:CPS_3846	K00281	GO:0004375 // GO:0019464	Complete proteome;Oxidoreductase;Pyridoxal phosphate;Reference proteome.;	Prochlorococcus phage MED4-213	0.397	0.574	0.28	-0.148	-0.544	0.889	-0.346	-1483	0.15	-0.385	-2859	0.55	65.74	1.86e-37	160	2628	NC_020845
13400	52742	gi|370703012|ref|YP_004956814.1|	1.59e-20	100	5.58e-96	GLYA3_COLP3	cps:CPS_3844	K00600	GO:0005737 // GO:0004372 // GO:0030170 // GO:0006545 // GO:0019264 // GO:0006730 // GO:0035999	Amino-acid biosynthesis;Complete proteome;Cytoplasm;One-carbon metabolism;Pyridoxal phosphate;Reference proteome;Transferase.;	Helicoverpa zea nudivirus 2	0.072	0.58	0.88	-0.679	-1150	0.079	-0.54	-0.837	0.137	-0.912	-4218	0.443	65.74	3.17e-37	160	4462	NC_004156
13402	52745	gi|472340385|ref|YP_007673911.1|	0	99.48	0	GCSP2_COLP3	cps:CPS_3846	K00281	GO:0004375 // GO:0019464	Complete proteome;Oxidoreductase;Pyridoxal phosphate;Reference proteome.;	Prochlorococcus phage MED4-213	-0.408	-4677	0.062	-0.15	-0.438	0.1	-0.238	-0.487	0.081	-0.418	-8333	0.192	65.74	3.17e-37	160	4462	NC_020845
21488	84826	gi|37651715|ref|NP_932589.1|	2.9e-12	96.4	0	OPUE_BACSU	bsu:BSU06660	K03307	GO:0005887 // GO:0005298 // GO:0031402 // GO:0035524	Amino-acid transport;Cell membrane;Complete proteome;Membrane;Reference proteome;Stress response;Transmembrane;Transmembrane helix;Transport.;	Aeromonas phage 44RR2.8t	0.794	1375	0.454	0.044	0.145	0.772	0.161	0.009	0.425	0.616	0.341	0.335	65.74	4.1e-37	160	1295	NC_005135
32870	132018	gi|472340385|ref|YP_007673911.1|	0	99.48	0	GCSP2_COLP3	cps:CPS_3846	K00281	GO:0004375 // GO:0019464	Complete proteome;Oxidoreductase;Pyridoxal phosphate;Reference proteome.;	Prochlorococcus phage MED4-213	0.34	6228	0.405	1172	7440	0.069	0.817	6450	0.052	0.075	3607	0.421	65.74	4.1e-37	160	5754	NC_020845
32872	132027	gi|66391812|ref|YP_238737.1|	9.71e-137	100	0	GLYA3_COLP3	cps:CPS_3844	K00600	GO:0005737 // GO:0004372 // GO:0030170 // GO:0006545 // GO:0019264 // GO:0006730 // GO:0035999	Amino-acid biosynthesis;Complete proteome;Cytoplasm;One-carbon metabolism;Pyridoxal phosphate;Reference proteome;Transferase.;	Aeromonas phage 31	-0.201	-2400	0.214	0.081	-0.396	0.621	-0.104	-0.842	0.463	-0.242	-7936	0.402	65.74	4.1e-37	160	5754	NC_007022
27106	108713	gi|414087048|ref|YP_006987235.1|	9.19e-12	98.97	9.85e-51	CH10_MARMS	mmw:Mmwyl1_2036	K04078	GO:0005737 // GO:0005524 // GO:0006457	Chaperone;Complete proteome;Cytoplasm;Reference proteome.;	Cronobacter phage vB_CsaM_GAP32	1465	0.64	0.659	0.835	0.317	0.781	2408	1395	0.304	0.185	-0.126	0.817	65.69	5.02e-36	154	1864	NC_041878
42811	170525	gi|46401697|ref|YP_006543.1|	8.06e-158	98.13	3.88e-159	DNAB_SALTY	stm:STM4246	K02314	GO:0005829 // GO:1990077 // GO:0005524 // GO:0003677 // GO:0003678 // GO:0006269 // GO:0006268	ATP-binding;Complete proteome;DNA replication;DNA-binding;Helicase;Hydrolase;Nucleotide-binding;Primosome;Reference proteome.;	Enterobacteria phage P1	0.131	1905	0.354	-0.138	1748	0.415	0.018	1833	0.663	-0.082	2050	0.703	65.69	5.02e-36	154	1678	GL545255
10467	39366	gi|9964444|ref|NP_064912.1|	4.39e-17	100	9.15e-70	KPST1_ECOLX	No_KEGG	No_KEGGKO	GO:0005886 // GO:0005524 // GO:0016887 // GO:0006810	ATP-binding;Cell inner membrane;Cell membrane;Membrane;Nucleotide-binding;Transport.;	Amsacta moorei entomopoxvirus 'L'	-1149	0.715	0.139	0.086	0.536	0.624	-1464	2647	0.343	0.22	0.455	0.051	66.32	6.62e-36	154	2449	NC_002520
15087	59029	gi|514051559|ref|YP_008125986.1|	0	100	1e-95	PORTL_BPN4	vg:5075648	No_KEGGKO	GO:0019012 // GO:0046718 // GO:0019076	Complete proteome;Late protein;Reference proteome;Viral capsid assembly;Viral genome ejection through host cell envelope;Viral genome packaging;Viral penetration into host cytoplasm;Viral short tail ejection system;Virion;Virus entry into host cell;Virus exit from host cell.;	Alteromonas phage vB_AmaP_AD45-P1	0.218	0.461	0.85	-0.318	-0.538	0.16	0.131	0.033	0.859	-0.157	-0.856	0.233	66.32	6.62e-36	154	2204	NC_021532
15115	59128	gi|514051646|ref|YP_008126073.1|	2.97e-33	91.76	7.2e-31	R9RG54_9CAUD	No_KEGG	No_KEGGKO	No_GOcodes	Complete proteome {ECO:0000313|Proteomes:UP000014224}.;	Alteromonas phage vB_AmaP_AD45-P1	6803	0.359	0.367	6067	-2217	0.413	4257	-0.294	0.979	6338	-2324	0.37	66.32	6.62e-36	154	2449	NC_021532
24640	97883	gi|414087147|ref|YP_006987334.1|	4.79e-107	99.8	0	CLPA_ECOLI	eco:b0882	K03694	GO:0005829 // GO:0005524 // GO:0004176 // GO:0016887 // GO:0043335 // GO:0006979	3D-structure;ATP-binding;Chaperone;Complete proteome;Direct protein sequencing;Nucleotide-binding;Reference proteome;Repeat.;	Cronobacter phage vB_CsaM_GAP32	0.102	2021	0.283	0.027	2131	0.71	-0.015	2180	0.973	-0.187	0.723	0.004	66.32	6.62e-36	154	992	NC_041878
23717	93902	gi|593777714|ref|YP_009015561.1|	5.67e-158	100	0	CLPX_MARHV	maq:Maqu_1839	K03544	GO:0005524 // GO:0008270 // GO:0006457	ATP-binding;Chaperone;Complete proteome;Metal-binding;Nucleotide-binding;Reference proteome;Zinc;Zinc-finger.;	Bacillus phage G	0.023	1476	0.841	-0.075	1578	0.492	-0.165	0.381	0.04	-0.166	0.871	0.378	68.2	1.5e-35	153	1441	NC_023719
23718	93907	gi|593777713|ref|YP_009015560.1|	8.59e-30	98.4	7.22e-61	CLPP_PHOPR	ppr:PBPRA2637	K01358	GO:0005737 // GO:0004252	Complete proteome;Cytoplasm;Hydrolase;Protease;Reference proteome;Serine protease.;	Bacillus phage G	0.16	0.888	0.652	-0.382	-0.629	0.025	0.286	1619	0.229	-0.023	0.694	0.815	68.2	1.5e-35	153	1441	NC_023719
27997	112549	gi|593777708|ref|YP_009015555.1|	4.57e-102	100	0	GYRB_PSEAE	pae:PA0004	K02470	GO:0005694 // GO:0005737 // GO:0009330 // GO:0009295 // GO:0005524 // GO:0003677 // GO:0003918 // GO:0000287 // GO:0007059 // GO:0006265 // GO:0006268	ATP-binding;Complete proteome;Cytoplasm;DNA-binding;Isomerase;Magnesium;Metal-binding;Nucleotide-binding;Reference proteome;Topoisomerase.;	Bacillus phage G	-0.212	0.029	0.483	-0.726	-0.586	0.034	-0.794	-0.584	0.135	-0.375	-0.194	0.837	68.2	1.5e-35	153	1601	NC_023719
34955	139832	gi|593777716|ref|YP_009015563.1|	1.02e-05	94.9	1.36e-07	NRNA_THET8	ttj:TTHA0118	K06881	GO:0008441 // GO:0004527 // GO:0003676	Complete proteome;Exonuclease;Hydrolase;Nuclease;Reference proteome.;	Bacillus phage G	-1260	3009	0.311	0.034	0.386	0.83	-0.911	2049	0.325	-0.354	0.829	0.587	68.2	1.5e-35	153	1601	NC_023719
11440	43420	gi|255033728|ref|YP_003090172.1|	5.53e-64	95.1	4.2e-59	DNAB_SALTY	stm:STM4246	K02314	GO:0005829 // GO:1990077 // GO:0005524 // GO:0003677 // GO:0003678 // GO:0006269 // GO:0006268	ATP-binding;Complete proteome;DNA replication;DNA-binding;Helicase;Hydrolase;Nucleotide-binding;Primosome;Reference proteome.;	Burkholderia phage KS9	-1995	-2034	0.747	-2211	-0.978	0.424	-0.777	-0.718	0.971	-1590	-0.977	0.656	71.9	1.52e-35	152	1454	NC_013055
11441	43423	gi|944325324|ref|YP_009174129.1|	4e-37	97.8	8.62e-101	ALR_NITOC	noc:Noc_0224	K01775	GO:0008784 // GO:0030170 // GO:0030632	Complete proteome;Isomerase;Pyridoxal phosphate;Reference proteome.;	Yellowstone lake mimivirus	-0.116	-0.086	0.698	-0.153	-0.367	0.701	-0.265	-0.293	0.293	-0.283	-0.687	0.737	71.9	1.52e-35	152	1454	NC_028104
25442	101311	gi|327198092|ref|YP_004306459.1|	4.98e-11	45.16	6.8e-08	MTE2_ECOLX	pg:4246757	K00558	GO:0003886 // GO:0009307	Methyltransferase;Plasmid;Restriction system;S-adenosyl-L-methionine;Transferase.;	Burkholderia phage KL3	-0.075	0.164	0.878	-0.721	-0.421	0.018	-0.92	-1266	0.096	-0.861	-0.735	0.288	71.9	1.52e-35	152	1454	NC_015266
15677	61113	gi|472340385|ref|YP_007673911.1|	8.6e-128	99.27	1.41e-170	GCSP_GRAFK	gfo:GFO_2875	K00281	GO:0004375 // GO:0019464	Complete proteome;Oxidoreductase;Pyridoxal phosphate;Reference proteome.;	Prochlorococcus phage MED4-213	0.805	3535	0.337	0.074	0.433	0.772	-1995	2931	0.331	0.249	0.29	0.087	70.7	1.59e-35	152	1520	NC_020845
20112	78923	gi|66391812|ref|YP_238737.1|	1.79e-106	99.43	0	GLYA3_COLP3	cps:CPS_3844	K00600	GO:0005737 // GO:0004372 // GO:0030170 // GO:0006545 // GO:0019264 // GO:0006730 // GO:0035999	Amino-acid biosynthesis;Complete proteome;Cytoplasm;One-carbon metabolism;Pyridoxal phosphate;Reference proteome;Transferase.;	Aeromonas phage 31	0.198	1808	0.638	-0.008	1521	0.87	0.258	1998	0.428	-0.244	0.317	0.289	73.52	1.75e-35	153	1671	NC_007022
20114	78927	gi|326782200|ref|YP_004322601.1|	7.43e-16	100	1.37e-59	GCSP2_COLP3	cps:CPS_3846	K00281	GO:0004375 // GO:0019464	Complete proteome;Oxidoreductase;Pyridoxal phosphate;Reference proteome.;	Prochlorococcus phage P-HM1	1468	1223	0.333	-2804	0.792	0.626	1890	1416	0.076	1390	0.709	0.322	73.52	1.75e-35	153	1671	NC_015280
35931	143488	gi|726646999|ref|YP_009012397.1|	1.21e-118	100	8.32e-134	RMLA1_ECOLI	eco:b2039	K00973	GO:0005829 // GO:0008879 // GO:0042802 // GO:0046872 // GO:0019305 // GO:0045226 // GO:0009243	3D-structure;Complete proteome;Lipopolysaccharide biosynthesis;Magnesium;Metal-binding;Nucleotidyltransferase;Reference proteome;Transferase.;	Enterobacteria phage phi92	-0.673	-1453	0.601	-1495	-1809	0.206	0.176	-0.306	0.917	-0.966	-1744	0.459	66.72	5.1e-35	151	1403	OL656106
35932	143491	gi|448260373|ref|YP_007348471.1|	1.7e-68	94.39	6.85e-88	RMLB_XANCP	xcc:XCC0621	K01710	GO:0008460 // GO:0019305 // GO:0045226 // GO:0009103 // GO:0009243	Complete proteome;Lipopolysaccharide biosynthesis;Lyase;NAD;Reference proteome.;	Escherichia phage phAPEC8	1637	1166	0.404	0.593	0.368	0.528	1261	0.442	0.13	0.447	-1017	0.852	66.72	5.1e-35	151	1403	MZ726793
572	2347	gi|155370275|ref|YP_001425809.1|	9.38e-05	93.67	6.25e-62	GPH_NITOC	noc:Noc_2493	K01091	GO:0046872 // GO:0008967 // GO:0005975 // GO:0046295	Carbohydrate metabolism;Complete proteome;Hydrolase;Magnesium;Metal-binding;Reference proteome.;	Paramecium bursaria Chlorella virus FR483	-0.124	1408	0.588	-0.072	1896	0.755	-0.415	1242	0.049	-0.505	0.645	0.106	73.31	6.47e-35	151	1773	NC_008603
16453	64709	gi|414087147|ref|YP_006987334.1|	1.17e-12	100	7.02e-20	CLPB_BACTN	bth:BT_4597	K03695	GO:0005737 // GO:0005524 // GO:0016485 // GO:0009408	ATP-binding;Chaperone;Coiled coil;Complete proteome;Cytoplasm;Nucleotide-binding;Reference proteome;Repeat;Stress response.;	Cronobacter phage vB_CsaM_GAP32	-0.386	0.868	0.135	-0.005	0.297	0.941	-0.045	0.523	0.482	0.045	0.131	0.183	73.31	6.47e-35	151	1596	NC_041878
328	1304	gi|593777714|ref|YP_009015561.1|	3.33e-110	100	2.25e-165	CLPX_SACD2	sde:Sde_1609	K03544	GO:0005524 // GO:0008270 // GO:0006457	ATP-binding;Chaperone;Complete proteome;Metal-binding;Nucleotide-binding;Reference proteome;Zinc;Zinc-finger.;	Bacillus phage G	0.185	-1773	0.827	-4005	1937	0.616	0.717	-0.81	0.429	0.917	-0.991	0.33	68.27	7.9e-35	150	2160	NC_023719
16450	64704	gi|414087147|ref|YP_006987334.1|	4.27e-06	92.21	3.71e-14	CLPB_LACPL	lpl:lp_1903	K03695	GO:0005737 // GO:0005524 // GO:0016485 // GO:0009408	ATP-binding;Chaperone;Coiled coil;Complete proteome;Cytoplasm;Nucleotide-binding;Reference proteome;Repeat;Stress response.;	Cronobacter phage vB_CsaM_GAP32	3188	-4076	0.637	3728	-2259	0.379	3894	-2460	0.457	0.6	-0.491	0.758	68.27	7.9e-35	150	972	NC_041878
41263	163495	gi|593777806|ref|YP_009015653.1|	1.01e-13	79.15	6.32e-26	PLED_CAUCR	ccr:CC_2462	K02488	GO:0005737 // GO:0052621 // GO:0005525 // GO:0046872 // GO:0004871 // GO:0007049 // GO:0030154 // GO:0000160	Cell cycle;Complete proteome;Cytoplasm;Differentiation;GTP-binding;Magnesium;Metal-binding;Nucleotide-binding;Phosphoprotein;Reference proteome;Repeat;Transducer;Transferase;Two-component regulatory system.;	Bacillus phage G	-0.134	-0.448	0.907	-1058	-2028	0.214	-0.009	-0.529	0.713	-0.655	-1576	0.935	68.27	7.9e-35	150	972	NC_023719
4167	17690	gi|526120194|ref|YP_008320473.1|	9.45e-37	98.39	1.83e-54	DNAG_BACHD	bha:BH1375	K02316	GO:1990077 // GO:0005524 // GO:0003677 // GO:0003678 // GO:0003896 // GO:0000287 // GO:0008270	Complete proteome;DNA replication;DNA-binding;DNA-directed RNA polymerase;Magnesium;Metal-binding;Nucleotidyltransferase;Primosome;Reference proteome;Transcription;Transferase;Zinc;Zinc-finger.;	Flavobacterium phage 6H	1147	1033	0.42	-0.042	0.593	0.684	0.629	0.537	0.086	1488	0.97	0.214	69.97	6.59e-34	148	1485	NC_021867
4168	17694	gi|593777714|ref|YP_009015561.1|	3.98e-99	99.65	1.36e-144	CLPX_BACFR	bfr:BF4077	K03544	GO:0005524 // GO:0008270 // GO:0006457	ATP-binding;Chaperone;Complete proteome;Metal-binding;Nucleotide-binding;Zinc;Zinc-finger.;	Bacillus phage G	0.964	1501	0.092	0.21	0.459	0.156	-0.002	-0.084	0.642	-0.071	-0.348	0.861	69.97	6.59e-34	148	1485	NC_023719
16961	66743	gi|593777737|ref|YP_009015584.1|	7.58e-16	97.27	8.12e-59	NADD_PSEAE	pae:PA4006	K00969	GO:0005524 // GO:0000309 // GO:0004515 // GO:0034628	3D-structure;ATP-binding;Complete proteome;NAD;Nucleotide-binding;Nucleotidyltransferase;Pyridine nucleotide biosynthesis;Reference proteome;Transferase.;	Bacillus phage G	-0.065	-0.226	0.052	0.001	0.331	0.943	-0.002	0.579	0.827	-0.152	2064	0.467	69.97	6.59e-34	148	1650	NC_023719
14884	58416	gi|472340900|ref|YP_007674420.1|	4.09e-95	84.58	7.87e-116	GM4D_SHIFL	sfx:S2239	K01711	GO:0008446 // GO:0070401 // GO:0042351 // GO:0019673	Complete proteome;Lyase;NADP.;	Synechococcus phage S-SKS1	-1450	1520	0.228	-0.181	0.492	0.548	-4255	2621	0.125	0.144	0.209	0.105	66.36	7.39e-34	148	1662	NC_020851
1376	5853	gi|414087106|ref|YP_006987293.1|	5.84e-17	86.17	5.02e-20	GLRX1_SALTY	stm:STM0872	K03674	GO:0005623 // GO:0009055 // GO:0015035 // GO:0045454 // GO:0009263	Complete proteome;Deoxyribonucleotide synthesis;Disulfide bond;Electron transport;Redox-active center;Reference proteome;Transport.;	Cronobacter phage vB_CsaM_GAP32	0.028	-1175	0.969	-0.72	-2374	0.281	-0.332	-1366	0.737	-0.64	-2506	0.396	72.73	2.45e-33	146	1757	NC_041878
1901	8120	gi|414087147|ref|YP_006987334.1|	7.19e-67	95.32	1.98e-169	CLPB_XANAC	xac:XAC3195	K03695	GO:0005737 // GO:0005524 // GO:0016485 // GO:0009408	ATP-binding;Chaperone;Coiled coil;Complete proteome;Cytoplasm;Nucleotide-binding;Repeat;Stress response.;	Cronobacter phage vB_CsaM_GAP32	0.028	0.523	0.919	-0.322	0.297	0.228	-0.234	0.682	0.607	-0.555	-2263	0.161	72.73	2.45e-33	146	1581	NC_041878
7093	28031	gi|726647000|ref|YP_009012398.1|	2.95e-122	97.49	0	RMLB2_ECOLI	eco:b3788	K01710	GO:0008460 // GO:0009246 // GO:0045226 // GO:0009103 // GO:0009225	3D-structure;Complete proteome;Lyase;NAD;Reference proteome.;	Enterobacteria phage phi92	2369	1439	0.577	0.346	-0.319	0.614	-2205	-1305	0.745	1367	0.541	0.979	68.4	2.65e-33	146	1709	OL656106
7094	28035	gi|726646999|ref|YP_009012397.1|	7.12e-123	99.61	1.66e-135	RMLA1_SHIFL	sfx:S2225	K00973	GO:0008879 // GO:0046872 // GO:0019305 // GO:0045226 // GO:0009243	Complete proteome;Lipopolysaccharide biosynthesis;Magnesium;Metal-binding;Nucleotidyltransferase;Transferase.;	Enterobacteria phage phi92	0.612	-0.11	0.627	-4192	-1187	0.227	0.497	0.013	0.749	0.864	-0.285	0.84	68.4	2.65e-33	146	1709	OL656106
19652	77090	gi|593777737|ref|YP_009015584.1|	1.48e-09	93.72	1.63e-46	NADD_AERHH	aha:AHA_3251	K00969	GO:0005524 // GO:0004515 // GO:0009435	ATP-binding;Complete proteome;NAD;Nucleotide-binding;Nucleotidyltransferase;Pyridine nucleotide biosynthesis;Reference proteome;Transferase.;	Bacillus phage G	-0.879	-3736	0.013	0.312	0.767	0.656	0.382	0.646	0.066	-0.223	0.67	0.649	68.85	7.56e-33	143	1557	NC_023719
37033	147215	gi|593777713|ref|YP_009015560.1|	2.47e-56	86.82	3.82e-110	CLPP_SACD2	sde:Sde_1608	K01358	GO:0005737 // GO:0004252	Complete proteome;Cytoplasm;Hydrolase;Protease;Reference proteome;Serine protease.;	Bacillus phage G	-0.215	-0.72	0.897	-1382	-1454	0.401	-0.877	-1186	0.578	0.738	0.291	0.252	68.85	7.56e-33	143	1401	NC_023719
37034	147219	gi|593777714|ref|YP_009015561.1|	2.19e-96	100	7.65e-143	CLPX_HAHCH	hch:HCH_02160	K03544	GO:0005524 // GO:0008270 // GO:0006457	ATP-binding;Chaperone;Complete proteome;Metal-binding;Nucleotide-binding;Reference proteome;Zinc;Zinc-finger.;	Bacillus phage G	1659	0.309	0.087	-0.639	-0.215	0.746	2367	1559	0.107	-1980	0.156	0.897	68.85	7.56e-33	143	1401	NC_023719
39827	157626	gi|593777716|ref|YP_009015563.1|	7.99e-25	87.24	1.61e-28	NRNA_THET8	ttj:TTHA0118	K06881	GO:0008441 // GO:0004527 // GO:0003676	Complete proteome;Exonuclease;Hydrolase;Nuclease;Reference proteome.;	Bacillus phage G	-1437	-3862	0.564	0	-3222	0.359	-0.355	-2861	0.46	-0.321	-3129	0.441	68.85	7.56e-33	143	1557	NC_023719
88	350	gi|712913265|ref|YP_009100078.1|	8.65e-100	97.54	1.48e-30	PRIM_BPT7	vg:1261048	K17680	GO:0043139 // GO:0005524 // GO:0003896 // GO:0003697 // GO:0008270	3D-structure;Alternative initiation;ATP-binding;Complete proteome;DNA replication;DNA-directed RNA polymerase;Helicase;Hydrolase;Late protein;Magnesium;Metal-binding;Nucleotide-binding;Nucleotidyltransferase;Primosome;Reference proteome;Transcription;Transferase;Zinc;Zinc-finger.;	Mesorhizobium phagevB_MloP_Lo5R7ANS	0.854	0.2	0.803	0.282	-0.239	0.642	1345	0.442	0.459	1050	0.443	0.992	65.62	3.59e-32	141	1896	NC_025431
90	356	gi|460042339|ref|YP_007517777.1|	4.22e-83	100	2.29e-53	DPOL_BPT3	vg:927419	No_KEGGKO	GO:0003677 // GO:0003887 // GO:0004527 // GO:0039693	DNA replication;DNA-binding;DNA-directed DNA polymerase;Exonuclease;Host-virus interaction;Hydrolase;Nuclease;Nucleotidyltransferase;Transferase;Viral DNA replication.;	Pelagibacter phage HTVC011P	0.471	0.36	0.268	-0.643	-1323	0.169	-0.322	-1065	0.651	-0.132	-0.307	0.974	65.62	3.59e-32	141	1896	NC_020482
3444	14954	gi|414087231|ref|YP_006987418.1|	2.88e-09	100	2.2e-40	IF3_PSEE4	pen:PSEEN1964	K02520	GO:0005737 // GO:0003743	Complete proteome;Cytoplasm;Initiation factor;Protein biosynthesis.;	Cronobacter phage vB_CsaM_GAP32	0.06	0.223	0.217	-0.308	-1263	0.111	0.002	0.257	0.888	-0.142	0.178	0.102	72.33	4.18e-32	141	2452	NC_041878
25922	103387	gi|156564019|ref|YP_001429759.1|	5.48e-16	93.75	1.2e-39	IHFB_MARMS	mmw:Mmwyl1_3223	K05788	GO:0005694 // GO:0003677 // GO:0006310 // GO:0006355 // GO:0006417 // GO:0006351	Complete proteome;DNA recombination;DNA-binding;Reference proteome;Transcription;Transcription regulation;Translation regulation.;	Bacillus phage 0305phi8-36	-0.263	0.544	0.111	-0.04	0.242	0.545	-0.158	1079	0.139	0.031	0.099	0.222	72.33	4.18e-32	141	993	NC_009760
36955	146887	gi|156564025|ref|YP_001429767.1|	1.08e-08	96.74	1.14e-33	CH10_PORGI	No_KEGG	No_KEGGKO	GO:0005737 // GO:0005524 // GO:0006457	Chaperone;Complete proteome;Cytoplasm;Reference proteome.;	Bacillus phage 0305phi8-36	-0.032	0.099	0.914	-0.298	-0.839	0.168	-0.07	-0.142	0.573	2429	3944	0.378	72.33	4.18e-32	141	2207	NC_009760
36956	146890	gi|526178751|ref|YP_008242330.1|	4.24e-119	96.88	0	CH60_GRAFK	gfo:GFO_3596	K04077	GO:0005737 // GO:0005524 // GO:0042026	ATP-binding;Chaperone;Complete proteome;Cytoplasm;Nucleotide-binding;Reference proteome.;	Cellulophaga phage phi14:2	-1413	-3230	0.476	-1683	-4979	0.344	-1669	-4699	0.36	-1614	-4361	0.197	72.33	4.18e-32	141	2207	NC_021806
25510	101655	gi|460042347|ref|YP_007517785.1|	5.51e-154	94.37	7.2e-145	PORTL_BPT7	vg:1261033	No_KEGGKO	GO:0019028 // GO:0046718 // GO:0019076	3D-structure;Capsid protein;Complete proteome;Reference proteome;Viral capsid assembly;Viral genome ejection through host cell envelope;Viral genome packaging;Viral penetration into host cytoplasm;Viral short tail ejection system;Virion;Virus entry into host cell;Virus exit from host cell.;	Pelagibacter phage HTVC011P	0.102	0.364	0.755	-0.248	-1300	0.144	0.053	0.084	0.603	0.234	0.163	0.387	63.26	1.58e-31	140	2381	NC_020482
14187	55731	gi|327198044|ref|YP_004306379.1|	6.64e-92	93.77	1.95e-96	INH18_ECOLI	ecj:JW5951	No_KEGGKO	GO:0003677 // GO:0004803 // GO:0006313	DNA recombination;DNA-binding;Transposable element;Transposition.;	Burkholderia phage KS5	0.075	1353	0.67	0.084	1532	0.892	-0.094	0.356	0.64	0.073	1367	0.601	81.88	1.09e-30	137	1361	NC_015265
14185	55723	gi|389060431|ref|YP_006383638.1|	8.6e-61	100	6.7e-71	SSB_SERMA	No_KEGG	No_KEGGKO	GO:0003697 // GO:0006310 // GO:0006281 // GO:0006260	DNA damage;DNA recombination;DNA repair;DNA replication;DNA-binding.;	Xanthomonas phage vB_XveM_DIBBI	-0.169	2117	0.222	0.005	2455	0.9	-0.011	1204	0.716	-0.135	2261	0.378	70.41	4.41e-30	134	1575	NC_017981
42277	167977	gi|414087231|ref|YP_006987418.1|	1.97e-11	100	1.89e-65	IF3_PSEE4	pen:PSEEN1964	K02520	GO:0005737 // GO:0003743	Complete proteome;Cytoplasm;Initiation factor;Protein biosynthesis.;	Cronobacter phage vB_CsaM_GAP32	0.425	2484	0.117	-0.098	0.521	0.316	0.177	2182	0.193	0.18	2388	0.57	70.41	4.41e-30	134	1575	NC_041878
10638	40009	gi|414087049|ref|YP_006987236.1|	3.26e-27	98.35	0	SYY_COLP3	cps:CPS_4727	K01866	GO:0005737 // GO:0005524 // GO:0003723 // GO:0004831 // GO:0006437	Aminoacyl-tRNA synthetase;ATP-binding;Complete proteome;Cytoplasm;Ligase;Nucleotide-binding;Protein biosynthesis;Reference proteome;RNA-binding.;	Cronobacter phage vB_CsaM_GAP32	1784	0.648	0.404	-2228	-0.729	0.306	1080	-0.25	0.469	0.04	-1627	0.325	74.07	7.15e-30	134	1141	NC_041878
23046	90914	gi|526178372|ref|YP_008242194.1|	1.07e-113	90.32	1.93e-112	DNAC_BACSU	bsu:BSU40440	K02314	GO:0005829 // GO:1990077 // GO:0005524 // GO:0003677 // GO:0003678 // GO:0006269 // GO:0006268	ATP-binding;Complete proteome;DNA replication;DNA-binding;Helicase;Hydrolase;Nucleotide-binding;Primosome;Reference proteome.;	Cellulophaga phage phi39:1	0.366	1046	0.198	0.231	0.386	0.251	-0.027	-0.455	0.866	0.405	0.434	0.3	74.07	7.15e-30	134	2536	NC_021804
12597	49063	gi|712913265|ref|YP_009100078.1|	0	99.63	5.7e-91	PRIM_BPT7	vg:1261048	K17680	GO:0043139 // GO:0005524 // GO:0003896 // GO:0003697 // GO:0008270	3D-structure;Alternative initiation;ATP-binding;Complete proteome;DNA replication;DNA-directed RNA polymerase;Helicase;Hydrolase;Late protein;Magnesium;Metal-binding;Nucleotide-binding;Nucleotidyltransferase;Primosome;Reference proteome;Transcription;Transferase;Zinc;Zinc-finger.;	Mesorhizobium phagevB_MloP_Lo5R7ANS	1800	-2901	0.56	2292	-2259	0.368	2259	-2065	0.397	1281	-0.855	0.672	72.62	1.58e-29	137	19398	NC_025431
12598	49084	gi|712913265|ref|YP_009100078.1|	0	99.63	5.7e-91	PRIM_BPT7	vg:1261048	K17680	GO:0043139 // GO:0005524 // GO:0003896 // GO:0003697 // GO:0008270	3D-structure;Alternative initiation;ATP-binding;Complete proteome;DNA replication;DNA-directed RNA polymerase;Helicase;Hydrolase;Late protein;Magnesium;Metal-binding;Nucleotide-binding;Nucleotidyltransferase;Primosome;Reference proteome;Transcription;Transferase;Zinc;Zinc-finger.;	Mesorhizobium phagevB_MloP_Lo5R7ANS	-0.133	-0.217	0.054	-0.151	1551	0.35	-0.004	0.581	0.822	0.042	0.18	0.148	72.62	1.58e-29	137	19398	NC_025431
1908	8147	gi|46401697|ref|YP_006543.1|	7.1e-180	99.53	0	DNAB_SHIFL	sfx:S3577	K02314	GO:1990077 // GO:0005524 // GO:0003677 // GO:0003678 // GO:0006269	ATP-binding;Complete proteome;DNA replication;DNA-binding;Helicase;Hydrolase;Nucleotide-binding;Primosome.;	Enterobacteria phage P1	0.55	0.764	0.716	0.088	-0.027	0.582	1615	1508	0.161	0.312	0.276	0.947	68.21	1.79e-29	132	1825	GL545255
7718	30118	gi|593777737|ref|YP_009015584.1|	1.15e-09	93.72	9.07e-46	NADD_AERHH	aha:AHA_3251	K00969	GO:0005524 // GO:0004515 // GO:0009435	ATP-binding;Complete proteome;NAD;Nucleotide-binding;Nucleotidyltransferase;Pyridine nucleotide biosynthesis;Reference proteome;Transferase.;	Bacillus phage G	-0.162	0.486	0.51	0.111	1113	0.992	0.061	0.329	0.599	-0.246	0.476	0.364	66.59	9.15e-27	124	2004	NC_023719
24309	96384	gi|593777713|ref|YP_009015560.1|	9.72e-60	95.43	4.9e-116	CLPP_SACD2	sde:Sde_1608	K01358	GO:0005737 // GO:0004252	Complete proteome;Cytoplasm;Hydrolase;Protease;Reference proteome;Serine protease.;	Bacillus phage G	0.284	-0.549	0.17	1551	-1503	0.128	1336	-1064	0.389	1677	-1727	0.232	66.59	9.15e-27	124	1804	NC_023719
1363	5779	gi|593777713|ref|YP_009015560.1|	7.21e-60	99.52	2.99e-116	CLPP_SACD2	sde:Sde_1608	K01358	GO:0005737 // GO:0004252	Complete proteome;Cytoplasm;Hydrolase;Protease;Reference proteome;Serine protease.;	Bacillus phage G	-0.337	0.304	0.331	0.396	-1041	0.54	-3536	0.258	0.03	-4048	0.7	0.453	66.59	1.29e-26	124	2536	NC_023719
1364	5782	gi|593777714|ref|YP_009015561.1|	2.56e-169	99.77	0	CLPX_ALCBS	abo:ABO_1211	K03544	GO:0005524 // GO:0008270 // GO:0006457	ATP-binding;Chaperone;Complete proteome;Metal-binding;Nucleotide-binding;Reference proteome;Zinc;Zinc-finger.;	Bacillus phage G	0.817	0.863	0.397	-1413	-1572	0.138	0.487	1096	0.147	-0.983	-0.475	0.979	66.59	1.29e-26	124	2536	NC_023719
37404	148604	gi|593777737|ref|YP_009015584.1|	1.3e-13	99.53	1.09e-43	NADD_MARHV	maq:Maqu_2416	K00969	GO:0005524 // GO:0004515 // GO:0009435	ATP-binding;Complete proteome;NAD;Nucleotide-binding;Nucleotidyltransferase;Pyridine nucleotide biosynthesis;Reference proteome;Transferase.;	Bacillus phage G	1058	1458	0.136	0.238	-0.783	0.589	-0.794	-0.092	0.617	-0.219	-1415	0.659	66.59	1.29e-26	124	2282	NC_023719
41770	165634	gi|593777737|ref|YP_009015584.1|	2.4e-13	95.43	8.4e-43	NADD_CELJU	cja:CJA_0786	K00969	GO:0005524 // GO:0004515 // GO:0009435	ATP-binding;Complete proteome;NAD;Nucleotide-binding;Nucleotidyltransferase;Pyridine nucleotide biosynthesis;Reference proteome;Transferase.;	Bacillus phage G	-0.637	-0.847	0.718	-1985	-1861	0.257	-0.633	-0.977	0.812	-4530	-6532	0.467	66.59	1.29e-26	124	1141	NC_023719
6052	24228	gi|948298243|ref|YP_009177770.1|	9.98e-12	100	8.86e-112	END3_ECOLI	eco:b1633	K10773	GO:0051539 // GO:0003677 // GO:0019104 // GO:0003906 // GO:0046872 // GO:0000703 // GO:0006285 // GO:0034644	3D-structure;4Fe-4S;Complete proteome;Direct protein sequencing;DNA damage;DNA repair;DNA-binding;Glycosidase;Hydrolase;Iron;Iron-sulfur;Lyase;Metal-binding;Reference proteome.;	Aeropyrum pernix spindle-shaped virus 1	0.343	0.926	0.754	-0.353	-0.433	0.223	-0.246	-0.686	0.499	0.089	-0.134	0.861	70.66	1.48e-26	123	3227	NC_028268
36803	146348	gi|423261762|ref|YP_007010255.1|	4.87e-50	90.38	1.18e-47	I6WC01_9CAUD	vg:14016508	No_KEGGKO	GO:0003677	Complete proteome {ECO:0000313|Proteomes:UP000009016}.;	Aeromonas phage CC2	-1936	1478	0.201	0.095	0.544	0.616	-1902	2741	0.344	0.238	0.462	0.051	70.66	1.48e-26	123	1307	NC_019538
37206	147951	gi|66391812|ref|YP_238737.1|	8.06e-136	100	0	GLYA3_COLP3	cps:CPS_3844	K00600	GO:0005737 // GO:0004372 // GO:0030170 // GO:0006545 // GO:0019264 // GO:0006730 // GO:0035999	Amino-acid biosynthesis;Complete proteome;Cytoplasm;One-carbon metabolism;Pyridoxal phosphate;Reference proteome;Transferase.;	Aeromonas phage 31	-0.217	-1614	0.516	0.035	0.231	0.864	-0.151	-1034	0.642	-0.294	-1845	0.28	70.66	1.48e-26	123	2904	NC_007022
41335	163793	gi|971821630|ref|YP_009218156.1|	8.12e-144	100	0	RECA_PARL1	pla:Plav_2578	K03553	GO:0005737 // GO:0005524 // GO:0003684 // GO:0008094 // GO:0003697 // GO:0006310 // GO:0006281 // GO:0009432	ATP-binding;Complete proteome;Cytoplasm;DNA damage;DNA recombination;DNA repair;DNA-binding;Nucleotide-binding;Reference proteome;SOS response.;	Bacillus phage phi4J1	0.48	1961	0.365	0.04	1192	0.681	-0.047	0.342	0.921	-0.285	-1127	0.289	64.88	2.5e-26	123	1417	NC_029008
41336	163799	gi|971821630|ref|YP_009218156.1|	2.37e-42	94.44	4.68e-62	RECA_PARL1	pla:Plav_2578	K03553	GO:0005737 // GO:0005524 // GO:0003684 // GO:0008094 // GO:0003697 // GO:0006310 // GO:0006281 // GO:0009432	ATP-binding;Complete proteome;Cytoplasm;DNA damage;DNA recombination;DNA repair;DNA-binding;Nucleotide-binding;Reference proteome;SOS response.;	Bacillus phage phi4J1	2595	1853	0.485	-0.292	-0.388	0.871	2203	0.244	0.066	2350	0.793	0.244	64.88	2.5e-26	123	1417	NC_029008
10417	39210	gi|414087147|ref|YP_006987334.1|	5.56e-74	100	0	CLPB_SHEON	son:SO_3577	K03695	GO:0005737 // GO:0005524 // GO:0016485 // GO:0009408	ATP-binding;Chaperone;Coiled coil;Complete proteome;Cytoplasm;Nucleotide-binding;Reference proteome;Repeat;Stress response.;	Cronobacter phage vB_CsaM_GAP32	1606	1939	0.38	0.45	0.616	0.64	0.917	0.447	0.222	1306	0.723	0.421	67.38	3.13e-26	122	1766	NC_041878
37002	147046	gi|472340385|ref|YP_007673911.1|	0	100	0	GCSP_GRAFK	gfo:GFO_2875	K00281	GO:0004375 // GO:0019464	Complete proteome;Oxidoreductase;Pyridoxal phosphate;Reference proteome.;	Prochlorococcus phage MED4-213	0.504	-1926	0.708	-1840	1011	0.456	0.695	-0.978	0.516	1151	-1763	0.355	74.19	9.67e-26	120	1567	NC_020845
26027	103858	gi|526244953|ref|YP_008320280.1|	0	100	5.17e-49	RTPR_LACC3	lca:LSEI_2287	K00527	GO:0031419 // GO:0000166 // GO:0004748 // GO:0008998 // GO:0006260	Allosteric enzyme;Cobalamin;Cobalt;Complete proteome;Disulfide bond;DNA replication;Oxidoreductase;Redox-active center;Reference proteome.;	Puniceispirillum phage HMO-2011	0.025	-0.172	0.708	-0.218	-0.4	0.683	-0.132	-0.553	0.753	-0.036	-0.651	0.163	68.27	1.22e-25	121	1973	NC_021864
10637	40007	gi|414087049|ref|YP_006987236.1|	2.31e-27	98.97	0	SYY_COLP3	cps:CPS_4727	K01866	GO:0005737 // GO:0005524 // GO:0003723 // GO:0004831 // GO:0006437	Aminoacyl-tRNA synthetase;ATP-binding;Complete proteome;Cytoplasm;Ligase;Nucleotide-binding;Protein biosynthesis;Reference proteome;RNA-binding.;	Cronobacter phage vB_CsaM_GAP32	1222	0.951	0.279	-0.235	-0.857	0.799	0.198	-0.421	0.663	0.506	-0.313	0.92	70.99	1.87e-25	120	1357	NC_041878
22833	89935	gi|414087049|ref|YP_006987236.1|	9.8e-19	97.21	3.47e-172	SYY_THIDA	tbd:Tbd_0459	K01866	GO:0005737 // GO:0005524 // GO:0003723 // GO:0004831 // GO:0006437	Aminoacyl-tRNA synthetase;ATP-binding;Complete proteome;Cytoplasm;Ligase;Nucleotide-binding;Protein biosynthesis;Reference proteome;RNA-binding.;	Cronobacter phage vB_CsaM_GAP32	1364	1809	0.437	-1349	-1731	0.256	0.048	-0.455	0.697	0.615	-0.136	0.598	70.99	1.87e-25	120	1357	NC_041878
23293	91991	gi|363540446|ref|YP_004895069.1|	7.08e-23	92.45	2.12e-24	GCH1L_BACHD	bha:BH1380	No_KEGGKO	GO:0046872	Complete proteome;Metal-binding;Reference proteome.;	Megavirus chiliensis	0.772	0.677	0.393	-0.553	-0.674	0.27	-0.574	-1653	0.597	-0.865	-1641	0.71	70.99	1.87e-25	120	3014	NC_016072
23295	91999	gi|530787779|ref|YP_008433396.1|	2.2e-90	100	1.38e-120	DCD_THISH	tgr:Tgr7_2620	K01494	GO:0008829 // GO:0006226 // GO:0006229 // GO:0009220	Complete proteome;Hydrolase;Nucleotide metabolism;Reference proteome.;	Pseudomonas phage PaBG	0.199	-0.244	0.16	-0.235	-0.104	0.664	-3300	-0.499	0.598	-1167	0.039	0.872	70.99	1.87e-25	120	3014	NC_022096
35025	140091	gi|414087049|ref|YP_006987236.1|	2.36e-90	99.76	0	SYY_FLAJ1	fjo:Fjoh_0550	K01866	GO:0005737 // GO:0005524 // GO:0003723 // GO:0004831 // GO:0006437	Aminoacyl-tRNA synthetase;ATP-binding;Complete proteome;Cytoplasm;Ligase;Nucleotide-binding;Protein biosynthesis;Reference proteome;RNA-binding.;	Cronobacter phage vB_CsaM_GAP32	0.5	1142	0.44	0.262	0.463	0.287	0.216	0.699	0.69	0.038	0.026	0.698	70.99	1.87e-25	120	1357	NC_041878
40320	159629	gi|726646999|ref|YP_009012397.1|	2.4e-112	95.62	7.68e-122	RMLA_SALTY	stm:STM2095	K00973	GO:0008879 // GO:0000287 // GO:0019305 // GO:0045226 // GO:0009243	3D-structure;Complete proteome;Direct protein sequencing;Lipopolysaccharide biosynthesis;Magnesium;Metal-binding;Nucleotidyltransferase;Reference proteome;Transferase.;	Enterobacteria phage phi92	1293	1218	0.383	-0.027	-0.524	0.545	0.731	0.107	0.321	2076	1797	0.222	67.11	4.18e-24	114	1594	OL656106
10927	41189	gi|414087562|ref|YP_006987749.1|	4.03e-13	94.93	1.14e-36	KPRS_METJA	mja:MJ_1366	K00948	GO:0005737 // GO:0005524 // GO:0016301 // GO:0000287 // GO:0004749 // GO:0006015 // GO:0009116 // GO:0009165 // GO:0009156	3D-structure;ATP-binding;Complete proteome;Cytoplasm;Kinase;Magnesium;Manganese;Metal-binding;Nucleotide biosynthesis;Nucleotide-binding;Reference proteome;Transferase.;	Cronobacter phage vB_CsaP_GAP52	-0.607	-1095	0.061	0.028	0.384	0.827	-1308	2735	0.328	-0.281	0.863	0.585	69.64	4.64e-24	115	1962	NC_019402
23251	91849	gi|46401697|ref|YP_006543.1|	2.67e-180	96.8	0	DNAB_ECOL6	ecc:c5026	K02314	GO:1990077 // GO:0005524 // GO:0003677 // GO:0003678 // GO:0006269	ATP-binding;Complete proteome;DNA replication;DNA-binding;Helicase;Hydrolase;Nucleotide-binding;Primosome.;	Enterobacteria phage P1	-0.15	-0.836	0.481	-0.231	0.491	0.76	-0.172	0.117	0.619	-0.211	-0.543	0.379	69.64	4.64e-24	115	1766	GL545255
6516	25943	gi|156564019|ref|YP_001429759.1|	3.63e-33	96.77	3.56e-40	DBHB_SALTY	stm:STM0451	K03530	GO:0005829 // GO:0003677 // GO:0030261 // GO:1903506	Complete proteome;DNA condensation;DNA-binding;Reference proteome.;	Bacillus phage 0305phi8-36	1315	1246	0.403	0.217	0.28	0.724	0.538	0.261	0.581	0.747	0.743	0.835	69.74	5.17e-24	115	1966	NC_009760
13677	53769	gi|526178751|ref|YP_008242330.1|	4.22e-116	97.05	0	CH60_GRAFK	gfo:GFO_3596	K04077	GO:0005737 // GO:0005524 // GO:0042026	ATP-binding;Chaperone;Complete proteome;Cytoplasm;Nucleotide-binding;Reference proteome.;	Cellulophaga phage phi14:2	0.195	2252	0.092	0.133	2236	0.119	0.069	2175	0.439	-0.039	-3891	0.391	69.74	5.17e-24	115	1966	NC_021806
13678	53772	gi|156564025|ref|YP_001429767.1|	9.18e-11	97.8	7.63e-40	CH10_PORGI	No_KEGG	No_KEGGKO	GO:0005737 // GO:0005524 // GO:0006457	Chaperone;Complete proteome;Cytoplasm;Reference proteome.;	Bacillus phage 0305phi8-36	1474	1401	0.273	-0.436	-0.509	0.295	-0.044	-0.22	0.899	1054	0.468	0.316	69.74	5.17e-24	115	1966	NC_009760
31716	127502	gi|481019394|ref|YP_007877748.1|	8.3e-08	77.88	1.07e-11	AMCY_PARVE	No_KEGG	No_KEGGKO	GO:0042597 // GO:0005507 // GO:0009055 // GO:0055114	3D-structure;Copper;Direct protein sequencing;Electron transport;Metal-binding;Periplasm;Pyrrolidone carboxylic acid;Signal;Transport.;	Cyanophage P-RSM1	1854	-0.015	0.603	-0.481	-0.539	0.565	-1224	-0.453	0.945	-1055	-1726	0.697	68.44	6.56e-24	114	1119	NC_021071
20154	79117	gi|326784531|ref|YP_004324978.1|	1.21e-28	93.84	2.74e-54	PUR3_ECOLI	eco:b2500	K11175	GO:0005829 // GO:0004644 // GO:0006189 // GO:0006974	3D-structure;Complete proteome;Direct protein sequencing;Purine biosynthesis;Reference proteome;Transferase.;	Prochlorococcus phage P-SSM7	-0.048	1204	0.57	0.11	1616	0.835	0.151	2136	0.14	0.023	2512	0.999	68.44	7.37e-24	114	2788	NC_015290
25692	102363	gi|481019376|ref|YP_007877730.1|	9.71e-69	98.1	1.94e-164	G6PD_PSEAE	pae:PA3183	K00036	GO:0004345 // GO:0050661 // GO:0006006 // GO:0006098	Carbohydrate metabolism;Complete proteome;Glucose metabolism;NADP;Oxidoreductase;Reference proteome.;	Cyanophage P-RSM1	-0.061	-0.159	0.613	-0.205	-0.84	0.128	-0.039	-0.16	0.973	0.147	0.103	0.306	68.44	7.37e-24	114	1255	NC_021071
3119	13491	gi|593777806|ref|YP_009015653.1|	9.06e-10	99.12	2e-16	YHCK_BACSU	bsu:BSU09120	K18967	GO:0016021 // GO:0005622 // GO:0005886 // GO:0000155 // GO:0071555	Cell membrane;Complete proteome;Membrane;Reference proteome;Transmembrane;Transmembrane helix.;	Bacillus phage G	0.821	0.677	0.584	0.12	0.282	0.601	0.376	0.273	0.713	0.98	0.839	0.244	66.59	1.31e-23	113	1598	NC_023719
15859	62007	gi|593777708|ref|YP_009015555.1|	4.87e-82	99.44	0	GYRB_VIBPA	vpa:VP0014	K02470	GO:0005694 // GO:0005737 // GO:0005524 // GO:0003677 // GO:0003918 // GO:0000287 // GO:0006265 // GO:0006261	ATP-binding;Complete proteome;Cytoplasm;DNA-binding;Isomerase;Magnesium;Metal-binding;Nucleotide-binding;Reference proteome;Topoisomerase.;	Bacillus phage G	-0.237	0.309	0.671	-0.584	-1060	0.028	-0.447	-0.65	0.356	-0.234	0.098	0.418	66.59	1.31e-23	113	1438	NC_023719
40255	159356	gi|593777470|ref|YP_009015313.1|	1.58e-17	99.73	3.22e-57	Y4WA_SINFN	rhi:NGR_a01040	K07263	GO:0016021 // GO:0005886 // GO:0046872 // GO:0004222	Cell membrane;Complete proteome;Hydrolase;Membrane;Metal-binding;Metalloprotease;Plasmid;Protease;Reference proteome;Transmembrane;Transmembrane helix;Zinc.;	Bacillus phage G	0.052	0.096	0.754	0.136	0.365	0.63	-0.036	-0.646	0.882	-0.209	-1515	0.045	66.59	1.31e-23	113	1598	NC_023719
8028	31212	gi|9964628|ref|NP_064758.1|	0	100	9.5e-38	RTPR_LACH4	lhe:lhv_0042	K00527	GO:0031419 // GO:0000166 // GO:0004748 // GO:0008998 // GO:0006260	Allosteric enzyme;Cobalamin;Cobalt;Complete proteome;Disulfide bond;DNA replication;Oxidoreductase;Redox-active center;Reference proteome.;	Roseobacter phage SIO1	1181	1100	0.208	0.46	0.711	0.271	0.413	0.236	0.308	0.615	-0.329	0.778	71.62	1.44e-23	113	1568	AF189021
31740	127589	gi|448260373|ref|YP_007348471.1|	4.08e-75	100	2.3e-102	RMLB2_ECOLI	eco:b3788	K01710	GO:0008460 // GO:0009246 // GO:0045226 // GO:0009103 // GO:0009225	3D-structure;Complete proteome;Lyase;NAD;Reference proteome.;	Escherichia phage phAPEC8	-4216	2327	0.261	0.033	0.401	0.853	-1170	2263	0.318	-0.328	0.745	0.595	68.29	1.85e-23	113	2019	MZ726793
31741	127592	gi|726646997|ref|YP_009012395.1|	1.78e-39	96.31	1.01e-59	SPSK_BACSU	bsu:BSU37820	K00067	GO:0016491	Complete proteome;NADP;Oxidoreductase;Reference proteome.;	Enterobacteria phage phi92	-0.944	-1806	0.684	-0.797	-1116	0.414	0.256	-0.193	0.977	1393	1162	0.797	68.29	1.85e-23	113	2019	OL656106
12286	47662	gi|460042597|ref|YP_007518027.1|	1.11e-80	80.16	3.3e-37	NADE_MESFL	mfl:Mfl521	K01916	GO:0005524 // GO:0003952 // GO:0008795 // GO:0009435	ATP-binding;Complete proteome;Ligase;NAD;Nucleotide-binding;Reference proteome.;	Pelagibacter phage HTVC008M	1008	0.123	0.834	-0.961	-1997	0.426	-0.517	-1674	0.652	-2179	-0.865	0.673	71.3	4.5e-23	111	1409	NC_020484
32167	129294	gi|849121937|ref|YP_009150853.1|	2.33e-144	96.49	0	CLPC_STAAS	sas:SAS0482	K03696	GO:0005524 // GO:0019538	ATP-binding;Chaperone;Nucleotide-binding;Stress response.;	Escherichia phage PBECO 4	0.46	1402	0.373	0.063	0.165	0.65	0.559	1169	0.077	0.203	0.565	0.297	66.5	5.72e-23	112	1788	NC_027364
10566	39750	gi|849122351|ref|YP_009153153.1|	1.41e-180	99.27	0	CLPA_ECOLI	eco:b0882	K03694	GO:0005829 // GO:0005524 // GO:0004176 // GO:0016887 // GO:0043335 // GO:0006979	3D-structure;ATP-binding;Chaperone;Complete proteome;Direct protein sequencing;Nucleotide-binding;Reference proteome;Repeat.;	Klebsiella phage K64-1	0.417	2219	0.431	0.316	1416	0.159	0.115	0.806	0.661	0.035	0.745	0.74	70.08	5.91e-23	111	1844	NC_027399
24845	98711	gi|460042397|ref|YP_007517832.1|	5.19e-109	100	1.06e-94	RIR2_FRG3G	vg:2947767	No_KEGGKO	GO:0046872 // GO:0004748 // GO:0009186 // GO:0006260	Complete proteome;DNA replication;Iron;Metal-binding;Oxidoreductase;Reference proteome.;	Pelagibacter phage HTVC019P	0.861	2503	0.319	0.136	0.476	0.316	0.659	1737	0.156	0.968	1855	0.178	66.83	6.06e-23	111	1891	NC_020483
2143	9208	gi|966198455|ref|YP_009188273.1|	6.7e-19	98.12	5.03e-133	TAL_CELJU	cja:CJA_1489	K00616	GO:0005737 // GO:0004801 // GO:0005975 // GO:0006098	Complete proteome;Cytoplasm;Pentose shunt;Reference proteome;Schiff base;Transferase.;	Cyanophage P-TIM40	1630	0.68	0.319	1272	0.677	0.74	1768	1245	0.217	-0.422	-0.611	0.296	92.11	9.66e-23	111	3332	NC_028663
2972	12793	gi|966198265|ref|YP_009188103.1|	2.78e-08	100	1.38e-63	NUOI_AGRFC	atu:Atu1278	K00338	GO:0005886 // GO:0051539 // GO:0005506 // GO:0050136 // GO:0048038	4Fe-4S;Cell inner membrane;Cell membrane;Complete proteome;Iron;Iron-sulfur;Membrane;Metal-binding;NAD;Oxidoreductase;Quinone;Reference proteome;Repeat;Ubiquinone.;	Cyanophage P-TIM40	3043	1990	0.177	-0.866	0.487	0.314	-2092	-0.137	0.465	0.11	-0.254	0.779	92.11	9.66e-23	111	1350	NC_028663
4096	17482	gi|472341704|ref|YP_007675220.1|	6.78e-33	100	1.5e-47	REBH_NOCAE	ag:BAC10682	K14266	GO:0000166 // GO:0016491	3D-structure;FAD;Flavoprotein;Nucleotide-binding;Oxidoreductase.;	Cyanophage P-RSM6	1194	0.659	0.453	-0.942	-0.401	0.337	0.669	0.465	0.656	1233	0.758	0.638	92.11	9.66e-23	111	1350	NC_020855
17758	70136	gi|593778024|ref|YP_009015874.1|	6.83e-13	98.31	4.95e-86	NUSG_VIBCH	vch:VC0323	K02601	GO:0005829 // GO:0006354 // GO:0006353 // GO:0032784 // GO:0006355 // GO:0031564	Complete proteome;Reference proteome;Transcription;Transcription antitermination;Transcription regulation;Transcription termination.;	Bacillus phage G	-0.774	0.164	0.009	-0.78	-0.277	0.01	-0.561	-0.335	0.014	-0.611	0.546	0.227	92.11	9.66e-23	111	2999	NC_023719
2142	9204	gi|966198455|ref|YP_009188273.1|	6.7e-19	98.12	5.03e-133	TAL_CELJU	cja:CJA_1489	K00616	GO:0005737 // GO:0004801 // GO:0005975 // GO:0006098	Complete proteome;Cytoplasm;Pentose shunt;Reference proteome;Schiff base;Transferase.;	Cyanophage P-TIM40	-0.153	1083	0.374	-0.348	0.364	0.007	-0.055	1893	0.686	-0.196	0.971	0.616	92.11	1.98e-22	111	6787	NC_028663
24903	98984	gi|589889457|ref|YP_009004840.1|	5.16e-114	100	2.01e-115	RTCB_ECOLI	eco:b3421	K14415	GO:0003909 // GO:0030145 // GO:0008452 // GO:0006974 // GO:0006281 // GO:0006396 // GO:0042245	Complete proteome;DNA damage;DNA repair;Ligase;Manganese;Metal-binding;Reference proteome.;	Erwinia phage Ea35-70	1827	-0.036	0.632	1541	-1984	0.244	1349	0.227	0.711	1740	0.276	0.541	65.12	6.13e-22	108	1575	NC_023557
25866	103159	gi|254729498|ref|YP_003084180.1|	5e-17	96.53	1.53e-65	BTUR_ECOLI	eco:b1270	K19221	GO:0005737 // GO:0005524 // GO:0008817 // GO:0019250 // GO:0009236 // GO:0006779	ATP-binding;Cobalamin biosynthesis;Complete proteome;Cytoplasm;Nucleotide-binding;Porphyrin biosynthesis;Reference proteome;Transferase.;	Cyanophage PSS2	-0.29	-0.311	0.294	1153	-1612	0.486	-1154	0.103	0.45	0.838	-0.053	0.626	65.12	6.13e-22	108	1750	GU071090
1494	6416	gi|254729498|ref|YP_003084180.1|	4.96e-16	93.75	3.71e-67	BTUR_ECOLI	eco:b1270	K19221	GO:0005737 // GO:0005524 // GO:0008817 // GO:0019250 // GO:0009236 // GO:0006779	ATP-binding;Cobalamin biosynthesis;Complete proteome;Cytoplasm;Nucleotide-binding;Porphyrin biosynthesis;Reference proteome;Transferase.;	Cyanophage PSS2	7372	2292	0.159	3362	-0.012	0.797	6959	2161	0.155	1879	-0.318	0.744	69.04	6.34e-22	108	1626	GU071090
37800	150115	gi|448260373|ref|YP_007348471.1|	1.27e-99	98.83	3.45e-134	RMLB_SALTY	stm:STM2097	K01710	GO:0008460 // GO:0070404 // GO:0019305 // GO:0045226 // GO:0009103 // GO:0009243	3D-structure;Complete proteome;Lipopolysaccharide biosynthesis;Lyase;NAD;Reference proteome.;	Escherichia phage phAPEC8	-1007	-0.853	0.682	-1286	1711	0.309	0.371	-0.359	0.979	-0.694	0.329	0.945	64.02	1.57e-21	107	3982	MZ726793
37801	150119	gi|435844690|ref|YP_007006794.1|	1.09e-123	99.65	4e-138	RMLA1_ECOLI	eco:b2039	K00973	GO:0005829 // GO:0008879 // GO:0042802 // GO:0046872 // GO:0019305 // GO:0045226 // GO:0009243	3D-structure;Complete proteome;Lipopolysaccharide biosynthesis;Magnesium;Metal-binding;Nucleotidyltransferase;Reference proteome;Transferase.;	Sphingomonas phage PAU	-0.574	-0.272	0.03	0.149	0.642	0.519	-0.961	3626	0.351	0.294	0.526	0.037	64.02	1.57e-21	107	3982	NC_019521
37802	150133	gi|448260370|ref|YP_007348468.1|	2.64e-46	99.32	2.3e-63	RMLD_AGGAC	No_KEGG	No_KEGGKO	GO:0008831 // GO:0019305 // GO:0009243	Lipopolysaccharide biosynthesis;NADP;Oxidoreductase.;	Escherichia phage phAPEC8	-2986	-4404	0.468	-6944	-5040	0.353	-6096	-4929	0.358	-7036	-5161	0.393	64.02	1.57e-21	107	3982	MZ726793
7127	28156	gi|422936171|ref|YP_007006023.1|	5.3e-43	90.71	1.7e-64	PSTS_PASMU	pmu:PM0436	K02040	GO:0043190 // GO:0042597 // GO:0042301 // GO:0035435	Complete proteome;Periplasm;Phosphate transport;Reference proteome;Signal;Transport.;	Cyanophage S-TIM5	-0.476	-0.291	0.172	0.154	0.942	0.621	-0.064	0.099	0.81	-0.605	-1826	0.004	91.78	2.33e-21	105	1709	NC_019516
12755	49805	gi|725949175|ref|YP_009098768.1|	1.35e-26	100	4.25e-145	GALE_BACSU	bsu:BSU38860	K01784	GO:0003978 // GO:0006012	Carbohydrate metabolism;Complete proteome;Galactose metabolism;Isomerase;NAD;Reference proteome.;	Caulobacter phage Cr30	0.092	-1701	0.801	-0.137	-0.021	0.903	0.304	-0.965	0.475	0.375	-1441	0.358	66.36	2.33e-21	108	1329	NC_025422
19398	75947	gi|422936171|ref|YP_007006023.1|	5.19e-43	100	7.19e-68	PSTS_PASMU	pmu:PM0436	K02040	GO:0043190 // GO:0042597 // GO:0042301 // GO:0035435	Complete proteome;Periplasm;Phosphate transport;Reference proteome;Signal;Transport.;	Cyanophage S-TIM5	-0.076	-1113	0.915	0.229	-0.241	0.881	0.106	0.247	0.765	-1436	-5067	0.376	66.36	2.33e-21	108	2658	NC_019516
20541	80680	gi|422936171|ref|YP_007006023.1|	1.23e-46	95.31	1.94e-72	PSTS_PASMU	pmu:PM0436	K02040	GO:0043190 // GO:0042597 // GO:0042301 // GO:0035435	Complete proteome;Periplasm;Phosphate transport;Reference proteome;Signal;Transport.;	Cyanophage S-TIM5	-0.891	-2086	0.682	3803	1101	0.107	0.254	0.616	0.814	1430	-2194	0.201	91.78	2.33e-21	105	1899	NC_019516
22098	86864	gi|1033320935|ref|YP_009255320.1|	1.5e-05	78.95	3.79e-06	Y2268_STAS1	ssp:SSP2268	K07461	No_GOcodes	Complete proteome;Reference proteome.;	Catopsilia pomona nucleopolyhedrovirus	1829	0.927	0.306	1313	0.617	0.187	1529	0.776	0.282	1581	0.54	0.632	66.36	2.33e-21	108	1329	NC_030240
35844	143176	gi|254729571|ref|YP_003084253.1|	3.06e-49	99.8	0	DNAG_PASMU	pmu:PM1240	K02316	GO:1990077 // GO:0003677 // GO:0003896 // GO:0000287 // GO:0008270	Complete proteome;DNA replication;DNA-binding;DNA-directed RNA polymerase;Magnesium;Metal-binding;Nucleotidyltransferase;Primosome;Reference proteome;Transcription;Transferase;Zinc;Zinc-finger.;	Cyanophage PSS2	0.198	0.593	0.623	-0.054	-0.355	0.157	0.081	0.059	0.471	0.198	-0.054	0.606	66.36	2.33e-21	108	1329	GU071090
38932	154141	gi|371496157|ref|YP_004957305.1|	2.16e-05	95.51	3.18e-31	YOAA_BACSU	bsu:BSU18530	K03790	GO:0008080 // GO:0006474	Acyltransferase;Complete proteome;Reference proteome;Transferase.;	Planktothrix phage PaV-LD	-4981	-0.377	0.687	1452	2043	0.324	0.871	-0.822	0.789	0.292	-0.389	0.75	66.36	2.33e-21	108	5907	NC_016564
39196	155237	gi|422936228|ref|YP_007006081.1|	1.01e-37	86.11	1.1e-19	DCTD_BPMD2	vg:1261565	K01493	GO:0004132 // GO:0008270 // GO:0009165 // GO:0006220	Complete proteome;Hydrolase;Metal-binding;Nucleotide biosynthesis;Zinc.;	Cyanophage S-TIM5	2694	4692	0.377	0.218	0.587	0.576	-0.792	1172	0.386	0.47	0.492	0.046	91.78	2.33e-21	105	1899	NC_019516
14099	55381	gi|973967034|ref|YP_009220731.1|	1.32e-14	98.8	6.13e-76	BPHB_PSES1	No_KEGG	No_KEGGKO	GO:0018509 // GO:0019439	Aromatic hydrocarbons catabolism;NAD;Oxidoreductase.;	Diadromus pulchellus ascovirus 4a	0.074	0.708	0.824	0.3	1655	0.327	-0.247	-0.224	0.081	-0.133	0.126	0.243	86.67	2.48e-21	106	2022	X85007
317	1258	gi|672551014|ref|YP_009052245.1|	9.92e-13	99.01	0	MUTS_MARHV	maq:Maqu_2087	K03555	GO:0005524 // GO:0003684 // GO:0030983 // GO:0006298	ATP-binding;Complete proteome;DNA damage;DNA repair;DNA-binding;Nucleotide-binding;Reference proteome.;	Aureococcus anophagefferens virus	0.905	0.899	0.195	-0.499	-1597	0.388	0.66	0.523	0.421	0.176	-0.019	0.882	90.79	3.3e-21	106	1088	OM876856
2805	12025	gi|973967006|ref|YP_009221120.1|	6.19e-08	86.67	5.93e-30	DHB12_BOVIN	No_KEGG	No_KEGGKO	GO:0005789 // GO:0016021 // GO:0004303 // GO:0006703 // GO:0006633	Complete proteome;Endoplasmic reticulum;Lipid biosynthesis;Lipid metabolism;Membrane;NADP;Oxidoreductase;Reference proteome;Steroid biosynthesis;Transmembrane;Transmembrane helix.;	Diadromus pulchellus ascovirus 4a	0.527	1441	0.523	0.124	0.73	0.657	0.295	0.961	0.574	1104	1694	0.17	90.79	3.3e-21	106	1088	X85007
16507	64995	gi|333798264|ref|YP_004508537.1|	7.31e-13	100	5.51e-93	NUSG_PSEAE	pae:PA4275	K02601	GO:0005829 // GO:0006354 // GO:0006353 // GO:0032784 // GO:0006355 // GO:0031564	Complete proteome;Reference proteome;Transcription;Transcription antitermination;Transcription regulation;Transcription termination.;	Synechococcus phage S-CRM01	-0.126	-1086	0.782	-0.461	-2031	0.145	-0.377	-1684	0.259	-0.681	-3650	0.364	90.79	3.3e-21	106	2418	NC_015569
16509	65005	gi|672551196|ref|YP_009052194.1|	1.9e-36	100	0	EFTU_MARHV	maq:Maqu_0717	K02358	GO:0005737 // GO:0005525 // GO:0003924 // GO:0003746	Complete proteome;Cytoplasm;Elongation factor;GTP-binding;Nucleotide-binding;Protein biosynthesis;Reference proteome.;	Aureococcus anophagefferens virus	0.114	2850	0.222	0.311	4476	0.143	0.035	2150	0.262	0.006	3063	0.868	90.79	3.3e-21	106	2418	OM876856
41152	163078	gi|973967034|ref|YP_009220731.1|	1.78e-16	96.97	1.16e-80	BPHB_PSES1	No_KEGG	No_KEGGKO	GO:0018509 // GO:0019439	Aromatic hydrocarbons catabolism;NAD;Oxidoreductase.;	Diadromus pulchellus ascovirus 4a	0.164	0.23	0.407	0	-0.326	0.721	0.023	-0.003	0.974	-0.06	0.261	0.742	90.79	3.3e-21	106	2687	X85007
27655	111067	gi|973967006|ref|YP_009221120.1|	5.29e-09	97.35	7.25e-30	DHB12_BOVIN	No_KEGG	No_KEGGKO	GO:0005789 // GO:0016021 // GO:0004303 // GO:0006703 // GO:0006633	Complete proteome;Endoplasmic reticulum;Lipid biosynthesis;Lipid metabolism;Membrane;NADP;Oxidoreductase;Reference proteome;Steroid biosynthesis;Transmembrane;Transmembrane helix.;	Diadromus pulchellus ascovirus 4a	0.12	0.005	0.939	-1986	-1869	0.224	-0.684	-0.774	0.753	1176	0.656	0.191	71.56	5.21e-21	106	855	X85007
31808	127909	gi|973967034|ref|YP_009220731.1|	1.68e-10	96.92	2.77e-22	FABG_BACSU	bsu:BSU15910	K00059	GO:0004316 // GO:0051287 // GO:0006633	Complete proteome;Fatty acid biosynthesis;Fatty acid metabolism;Lipid biosynthesis;Lipid metabolism;NADP;Oxidoreductase;Reference proteome.;	Diadromus pulchellus ascovirus 4a	0.749	1389	0.483	0.428	-0.322	0.507	0.545	-0.457	0.918	1218	1794	0.684	71.56	5.21e-21	106	1709	X85007
10681	40177	gi|973967034|ref|YP_009220731.1|	2.85e-11	98.04	9.88e-93	HCD2_BOVIN	bta:281809	K08683	GO:0005739 // GO:0047015 // GO:0003857 // GO:0044822 // GO:0030283 // GO:0008033	Acetylation;Complete proteome;Direct protein sequencing;Mitochondrion;NAD;Oxidoreductase;Reference proteome;tRNA processing.;	Diadromus pulchellus ascovirus 4a	0.026	-0.172	0.948	-0.117	0.24	0.955	-0.088	-0.225	0.982	-0.207	-0.644	0.347	71.56	5.76e-21	106	4659	X85007
26553	106200	gi|46401697|ref|YP_006543.1|	0	100	0	DNAB_ECO57	ecs:ECs5034	K02314	GO:1990077 // GO:0005524 // GO:0003677 // GO:0003678 // GO:0006269	ATP-binding;Complete proteome;DNA replication;DNA-binding;Helicase;Hydrolase;Nucleotide-binding;Primosome.;	Enterobacteria phage P1	0.856	0.876	0.573	-0.454	-1871	0.214	1566	0.831	0.437	-0.132	-2144	0.311	71.56	5.76e-21	106	4193	GL545255
29578	119213	gi|973967034|ref|YP_009220731.1|	6.52e-09	99.43	2.18e-74	HCD2_BOVIN	bta:281809	K08683	GO:0005739 // GO:0047015 // GO:0003857 // GO:0044822 // GO:0030283 // GO:0008033	Acetylation;Complete proteome;Direct protein sequencing;Mitochondrion;NAD;Oxidoreductase;Reference proteome;tRNA processing.;	Diadromus pulchellus ascovirus 4a	-0.086	-0.192	0.061	-0.001	0.309	0.987	-0.004	0.581	0.799	-0.296	1256	0.237	71.56	5.76e-21	106	944	X85007
16112	63162	gi|526120191|ref|YP_008320470.1|	1.4e-27	100	1.33e-32	UPPS_PICTO	pto:PTO1378	K15888	GO:0000287 // GO:0004659	Complete proteome;Magnesium;Metal-binding;Reference proteome;Transferase.;	Flavobacterium phage 6H	-1410	2971	0.309	0.07	0.477	0.694	-0.862	2038	0.341	0.207	0.383	0.066	69.62	7.15e-21	104	1508	NC_021867
3292	14270	gi|333798264|ref|YP_004508537.1|	5.74e-16	99.44	3.11e-103	NUSG_PSEAE	pae:PA4275	K02601	GO:0005829 // GO:0006354 // GO:0006353 // GO:0032784 // GO:0006355 // GO:0031564	Complete proteome;Reference proteome;Transcription;Transcription antitermination;Transcription regulation;Transcription termination.;	Synechococcus phage S-CRM01	0.696	0.352	0.686	-2349	-3270	0.276	-0.248	-0.664	0.889	-2246	-2624	0.656	89.47	2.39e-20	102	1445	NC_015569
21657	85387	gi|973967034|ref|YP_009220731.1|	4.33e-12	98.04	1.84e-93	HCD2_BOVIN	bta:281809	K08683	GO:0005739 // GO:0047015 // GO:0003857 // GO:0044822 // GO:0030283 // GO:0008033	Acetylation;Complete proteome;Direct protein sequencing;Mitochondrion;NAD;Oxidoreductase;Reference proteome;tRNA processing.;	Diadromus pulchellus ascovirus 4a	0.322	0.606	0.41	-0.173	-0.468	0.708	-0.147	-0.328	0.842	-0.08	-0.156	0.418	88.61	2.46e-20	103	1652	X85007
37000	147038	gi|326782200|ref|YP_004322601.1|	1.44e-15	100	1.24e-35	GCSP_FLAJ1	fjo:Fjoh_0445	K00281	GO:0004375 // GO:0019464	Complete proteome;Oxidoreductase;Pyridoxal phosphate;Reference proteome.;	Prochlorococcus phage P-HM1	-0.338	-0.272	0.034	0.052	0.48	0.689	-0.519	1935	0.343	0.151	0.374	0.065	65.29	2.59e-20	102	1567	NC_015280
37001	147039	gi|472340385|ref|YP_007673911.1|	1.1e-142	97.96	0	GCSP_GRAFK	gfo:GFO_2875	K00281	GO:0004375 // GO:0019464	Complete proteome;Oxidoreductase;Pyridoxal phosphate;Reference proteome.;	Prochlorococcus phage MED4-213	-0.409	-0.272	0.031	-2885	3264	0.373	0.041	0.681	0.954	0.215	0.491	0.049	65.29	2.59e-20	102	1567	NC_020845
25505	101636	gi|973967034|ref|YP_009220731.1|	4.73e-17	100	1.61e-48	PTR1_LEITA	No_KEGG	No_KEGGKO	GO:0047040 // GO:0031427 // GO:0006729	3D-structure;Methotrexate resistance;NADP;Oxidoreductase.;	Diadromus pulchellus ascovirus 4a	-0.311	0.267	0.727	-0.11	0.254	0.27	-0.491	-0.539	0.543	-1465	-1993	0.184	88.61	2.7e-20	103	1813	X85007
35935	143501	gi|973967034|ref|YP_009220731.1|	6.89e-09	98.72	1.18e-70	HCD2_BOVIN	bta:281809	K08683	GO:0005739 // GO:0047015 // GO:0003857 // GO:0044822 // GO:0030283 // GO:0008033	Acetylation;Complete proteome;Direct protein sequencing;Mitochondrion;NAD;Oxidoreductase;Reference proteome;tRNA processing.;	Diadromus pulchellus ascovirus 4a	1399	1287	0.123	0.078	0.111	0.904	-0.187	0.193	0.72	0.164	0.062	0.579	88.61	2.7e-20	103	1813	X85007
41913	166308	gi|973967034|ref|YP_009220731.1|	2.84e-11	100	9.55e-45	PTR1_LEITA	No_KEGG	No_KEGGKO	GO:0047040 // GO:0031427 // GO:0006729	3D-structure;Methotrexate resistance;NADP;Oxidoreductase.;	Diadromus pulchellus ascovirus 4a	0.123	0.551	0.678	-0.015	0.51	0.601	0.166	0.242	0.319	-0.032	0.433	0.972	89.47	4.88e-20	102	2924	X85007
11886	45695	gi|672551188|ref|YP_009052149.1|	9.84e-06	100	9.76e-21	PPIB_HAEIN	hin:HI0079	K03768	GO:0005737 // GO:0003755 // GO:0006457	Complete proteome;Cytoplasm;Isomerase;Reference proteome;Rotamase.;	Aureococcus anophagefferens virus	0.096	0.899	0.747	-0.239	1139	0.712	-0.299	0.378	0.375	-0.072	1297	0.704	89.47	5.91e-20	102	1591	OM876856
30961	124607	gi|672551196|ref|YP_009052194.1|	1.25e-36	99.75	0	EFTU_SACD2	sde:Sde_0931	K02358	GO:0005737 // GO:0005525 // GO:0003924 // GO:0003746	Complete proteome;Cytoplasm;Elongation factor;GTP-binding;Nucleotide-binding;Protein biosynthesis;Reference proteome.;	Aureococcus anophagefferens virus	0.137	2058	0.096	-0.033	2464	0.814	-0.003	2700	0.908	-0.145	1125	0.014	89.47	5.91e-20	102	3534	OM876856
32904	132185	gi|973967042|ref|YP_009220739.1|	6.54e-81	84.79	7.5e-85	RECQ_ECOLI	eco:b3822	K03654	GO:0043590 // GO:0005737 // GO:0030894 // GO:0017117 // GO:0005524 // GO:0043140 // GO:0004003 // GO:0016887 // GO:0003677 // GO:0008094 // GO:0009378 // GO:0017116 // GO:0046914 // GO:0008270 // GO:0006974 // GO:0006310 // GO:0006281 // GO:0006260 // GO:0009432	3D-structure;ATP-binding;Complete proteome;Direct protein sequencing;DNA damage;DNA recombination;DNA repair;DNA-binding;Helicase;Hydrolase;Nucleotide-binding;Reference proteome;SOS response.;	Diadromus pulchellus ascovirus 4a	-0.329	1773	0.221	0.003	0.339	0.915	-0.002	0.579	0.844	0.037	0.205	0.144	89.47	5.91e-20	102	1591	X85007
11252	42382	gi|973967042|ref|YP_009220739.1|	1.14e-94	94.19	2.26e-130	RECQ_ECOLI	eco:b3822	K03654	GO:0043590 // GO:0005737 // GO:0030894 // GO:0017117 // GO:0005524 // GO:0043140 // GO:0004003 // GO:0016887 // GO:0003677 // GO:0008094 // GO:0009378 // GO:0017116 // GO:0046914 // GO:0008270 // GO:0006974 // GO:0006310 // GO:0006281 // GO:0006260 // GO:0009432	3D-structure;ATP-binding;Complete proteome;Direct protein sequencing;DNA damage;DNA recombination;DNA repair;DNA-binding;Helicase;Hydrolase;Nucleotide-binding;Reference proteome;SOS response.;	Diadromus pulchellus ascovirus 4a	0.27	-0.358	0.709	-0.971	-2780	0.362	0.418	0.296	0.524	-0.553	-1412	0.593	71.73	7.79e-20	100	1502	X85007
29978	120758	gi|973967042|ref|YP_009220739.1|	1.13e-78	69.36	5.22e-83	RECQ_ECOLI	eco:b3822	K03654	GO:0043590 // GO:0005737 // GO:0030894 // GO:0017117 // GO:0005524 // GO:0043140 // GO:0004003 // GO:0016887 // GO:0003677 // GO:0008094 // GO:0009378 // GO:0017116 // GO:0046914 // GO:0008270 // GO:0006974 // GO:0006310 // GO:0006281 // GO:0006260 // GO:0009432	3D-structure;ATP-binding;Complete proteome;Direct protein sequencing;DNA damage;DNA recombination;DNA repair;DNA-binding;Helicase;Hydrolase;Nucleotide-binding;Reference proteome;SOS response.;	Diadromus pulchellus ascovirus 4a	0.058	0.264	0.931	-0.141	-0.379	0.296	-0.237	-0.484	0.307	0.162	-0.278	0.598	71.73	7.79e-20	100	1502	X85007
36706	146034	gi|775459114|dbj|BAQ92865.1|	2.02e-87	100	No_evalue	No_ID	No_KEGG	No_KEGGKO	No_GO	No_keywords	uncultured Mediterranean phage uvMED	-0.037	-0.262	0.04	0.001	0.338	0.903	-0.031	1169	0.342	0.014	0.218	0.155	67.2	7.82e-20	100	1357	AP014304
10770	40589	gi|593777538|ref|YP_009015381.1|	1.08e-97	94.51	1.24e-179	RARA_ECOLI	eco:b0892	K07478	GO:0030894 // GO:0005524 // GO:0003677 // GO:0006310 // GO:0006261	3D-structure;ATP-binding;Complete proteome;DNA replication;Nucleotide-binding;Reference proteome.;	Bacillus phage G	0.026	3439	0.327	-0.4	1008	0.374	-0.02	0.666	0.802	-2062	2102	0.475	79.65	8.42e-20	101	1459	NC_023719
42873	170806	gi|726646997|ref|YP_009012395.1|	2.45e-51	100	9.71e-70	RMLD_AGGAC	No_KEGG	No_KEGGKO	GO:0008831 // GO:0019305 // GO:0009243	Lipopolysaccharide biosynthesis;NADP;Oxidoreductase.;	Enterobacteria phage phi92	-1367	0.095	0.556	0.025	-0.522	0.662	-0.691	0.365	0.488	-0.055	-0.14	0.819	67.76	9.24e-20	101	1598	OL656106
42874	170808	gi|726646998|ref|YP_009012396.1|	2.55e-59	96.83	2.38e-66	RMLC_SHIFL	sfx:S2223	K01790	GO:0008830 // GO:0019305 // GO:0045226 // GO:0009103 // GO:0009243	Complete proteome;Isomerase;Lipopolysaccharide biosynthesis.;	Enterobacteria phage phi92	-0.688	-1377	0.873	-2649	-1542	0.436	1143	0.198	0.461	-2765	-1827	0.533	67.76	9.24e-20	101	1598	OL656106
32901	132177	gi|973967042|ref|YP_009220739.1|	8.1e-81	80.64	7.47e-85	RECQ_ECOLI	eco:b3822	K03654	GO:0043590 // GO:0005737 // GO:0030894 // GO:0017117 // GO:0005524 // GO:0043140 // GO:0004003 // GO:0016887 // GO:0003677 // GO:0008094 // GO:0009378 // GO:0017116 // GO:0046914 // GO:0008270 // GO:0006974 // GO:0006310 // GO:0006281 // GO:0006260 // GO:0009432	3D-structure;ATP-binding;Complete proteome;Direct protein sequencing;DNA damage;DNA recombination;DNA repair;DNA-binding;Helicase;Hydrolase;Nucleotide-binding;Reference proteome;SOS response.;	Diadromus pulchellus ascovirus 4a	0.483	0.898	0.566	0.132	0.176	0.123	0.154	0.6	0.729	0.413	0.449	0.621	76.87	9.61e-20	100	1661	X85007
16058	62904	gi|849122351|ref|YP_009153153.1|	8.16e-148	96.84	0	CLPB_OCEIH	No_KEGG	No_KEGGKO	GO:0005737 // GO:0005524 // GO:0019538	ATP-binding;Chaperone;Coiled coil;Complete proteome;Cytoplasm;Nucleotide-binding;Reference proteome;Repeat;Stress response.;	Klebsiella phage K64-1	-0.328	-0.443	0.3	-0.796	-1570	0.059	-0.787	-1538	0.055	-0.466	-0.952	0.597	70.37	1.04e-19	101	1799	NC_027399
29519	118995	gi|973967042|ref|YP_009220739.1|	3.21e-08	82.14	1.81e-11	RECS_BACSU	bsu:BSU23020	K03654	GO:0043590 // GO:0005694 // GO:0005737 // GO:0005524 // GO:0043140 // GO:0003677 // GO:0009378 // GO:0006310 // GO:0006281	ATP-binding;Complete proteome;DNA-binding;Helicase;Hydrolase;Nucleotide-binding;Reference proteome.;	Diadromus pulchellus ascovirus 4a	0.795	0.542	0.541	-0.352	-0.72	0.293	-0.837	-0.858	0.718	-0.264	-0.488	0.83	90.41	1.49e-19	101	1155	X85007
26124	104282	gi|973967006|ref|YP_009221120.1|	9.02e-10	100	2.45e-23	Y1627_STAS1	ssp:SSP1627	No_KEGGKO	GO:0016491	Complete proteome;Oxidoreductase;Reference proteome.;	Diadromus pulchellus ascovirus 4a	0.303	0.911	0.342	0	-0.259	0.951	0.177	0.094	0.614	0.72	1677	0.621	90.41	1.76e-19	101	1361	X85007
33480	134194	gi|672551196|ref|YP_009052194.1|	3.79e-23	99.7	0	EFTU_SACD2	sde:Sde_0931	K02358	GO:0005737 // GO:0005525 // GO:0003924 // GO:0003746	Complete proteome;Cytoplasm;Elongation factor;GTP-binding;Nucleotide-binding;Protein biosynthesis;Reference proteome.;	Aureococcus anophagefferens virus	0.416	-0.424	0.013	0.203	0.715	0.344	0.174	0.602	0.233	-0.055	-0.428	0.011	90.41	1.76e-19	101	3024	OM876856
41106	162900	gi|672551188|ref|YP_009052149.1|	3.63e-17	94.87	1.83e-63	PPIA_PSEAE	pae:PA3227	K03767	GO:0042597 // GO:0003755 // GO:0006457	Complete proteome;Isomerase;Periplasm;Reference proteome;Rotamase;Signal.;	Aureococcus anophagefferens virus	0.281	0.789	0.473	0.102	1234	0.678	-0.344	-0.018	0.104	-0.431	-0.391	0.248	90.41	1.76e-19	101	1361	OM876856
31290	125891	gi|28876155|ref|NP_795382.1|	8.07e-106	88.76	1.29e-106	DNAC_BACSU	bsu:BSU40440	K02314	GO:0005829 // GO:1990077 // GO:0005524 // GO:0003677 // GO:0003678 // GO:0006269 // GO:0006268	ATP-binding;Complete proteome;DNA replication;DNA-binding;Helicase;Hydrolase;Nucleotide-binding;Primosome;Reference proteome.;	Streptococcus pyogenes phage 315.1	-0.406	-0.271	0.038	-0.475	1626	0.37	0.005	0.588	0.89	-1423	3333	0.429	80	2.55e-19	100	4374	AE014074
31291	125895	gi|28876155|ref|NP_795382.1|	9.73e-120	84.59	1.08e-123	DNAC_BACSU	bsu:BSU40440	K02314	GO:0005829 // GO:1990077 // GO:0005524 // GO:0003677 // GO:0003678 // GO:0006269 // GO:0006268	ATP-binding;Complete proteome;DNA replication;DNA-binding;Helicase;Hydrolase;Nucleotide-binding;Primosome;Reference proteome.;	Streptococcus pyogenes phage 315.1	-0.178	-0.161	0.071	-0.117	0.792	0.358	-0.012	0.581	0.768	-0.359	1800	0.467	80	2.55e-19	100	4374	AE014074
26319	105274	gi|658311036|ref|YP_009043724.1|	3.03e-21	100	6.5e-62	THIO_PSEAE	pae:PA5240	K03671	GO:0005737 // GO:0016671 // GO:0015035 // GO:0045454 // GO:0034599 // GO:0006662 // GO:0055114 // GO:0006457 // GO:0000103	Complete proteome;Disulfide bond;Electron transport;Redox-active center;Reference proteome;Transport.;	Dinoroseobacter phage DFL12phi1	1062	1128	0.349	0.172	0.589	0.729	0.97	1116	0.311	0.821	1039	0.726	74.34	2.77e-19	99.6	1532	NC_024367
12162	46999	gi|658311036|ref|YP_009043724.1|	3.17e-16	100	5.28e-45	THIO_SHIFL	sfx:S3905	K03671	GO:0005623 // GO:0015035 // GO:0045454 // GO:0006662	Acetylation;Complete proteome;Disulfide bond;Electron transport;Redox-active center;Transport.;	Dinoroseobacter phage DFL12phi1	0.034	1623	0.827	-0.096	0.77	0.426	-0.181	0.391	0.218	-0.123	0.868	0.496	72.11	3.21e-19	99.6	1768	NC_024367
23290	91984	gi|530787779|ref|YP_008433396.1|	6.43e-91	100	7.11e-120	DCD_THISH	tgr:Tgr7_2620	K01494	GO:0008829 // GO:0006226 // GO:0006229 // GO:0009220	Complete proteome;Hydrolase;Nucleotide metabolism;Reference proteome.;	Pseudomonas phage PaBG	0.992	1313	0.114	-0.031	0.336	0.883	-0.112	-0.823	0.792	0.381	0.297	0.195	72.11	3.21e-19	99.6	1591	NC_022096
4933	20327	gi|593777743|ref|YP_009015590.1|	3.33e-10	98.87	1.47e-114	SYS_COLP3	cps:CPS_2755	K01875	GO:0005737 // GO:0005524 // GO:0004828 // GO:0016260 // GO:0097056 // GO:0006434	Aminoacyl-tRNA synthetase;ATP-binding;Complete proteome;Cytoplasm;Ligase;Nucleotide-binding;Protein biosynthesis;Reference proteome.;	Bacillus phage G	0.473	0.917	0.167	-0.564	-0.045	0.87	-2624	0.139	0.393	2113	2839	0.544	67.5	3.34e-19	98.7	1655	NC_023719
38991	154410	gi|593777708|ref|YP_009015555.1|	3.1e-148	80.5	0	GYRB_CYTHU	No_KEGG	No_KEGGKO	GO:0005737 // GO:0005524 // GO:0003677 // GO:0003918 // GO:0046872 // GO:0006265	ATP-binding;Cytoplasm;DNA-binding;Isomerase;Magnesium;Metal-binding;Nucleotide-binding;Topoisomerase.;	Bacillus phage G	0.385	0.539	0.26	0.11	0.313	0.976	1834	3986	0.262	0.032	-0.164	0.838	67.5	3.34e-19	98.7	1655	NC_023719
1666	7152	gi|9631622|ref|NP_048401.1|	4.16e-16	97.83	9.7e-47	SERA_METJA	mja:MJ_1018	K00058	GO:0005829 // GO:0016597 // GO:0030267 // GO:0016618 // GO:0051287 // GO:0004617 // GO:0006564	Amino-acid biosynthesis;Complete proteome;NAD;Oxidoreductase;Reference proteome;Serine biosynthesis.;	Paramecium bursaria Chlorella virus 1	0.381	1131	0.539	0.127	0.838	0.569	0.104	0.99	0.724	1086	1713	0.197	72.28	3.48e-19	99.6	1724	NC_000852
1764	7565	gi|13242537|ref|NP_077550.1|	7.8e-26	99.32	5.97e-50	BARA_ECOLI	eco:b2786	K07678	GO:0016021 // GO:0005622 // GO:0005886 // GO:0005524 // GO:0009927 // GO:0000155 // GO:0071310 // GO:0000160 // GO:0046777 // GO:0006468 // GO:0006355 // GO:0042542 // GO:0006351	ATP-binding;Cell inner membrane;Cell membrane;Complete proteome;Kinase;Membrane;Nucleotide-binding;Phosphoprotein;Reference proteome;Transcription;Transcription regulation;Transferase;Transmembrane;Transmembrane helix;Two-component regulatory system.;	Ectocarpus siliculosus virus 1	-1954	-0.252	0.692	-0.336	-0.189	0.76	-1395	0.12	0.603	0.233	-0.504	0.735	72.28	3.48e-19	99.6	1915	NC_002687
26545	106161	gi|84662702|ref|YP_453666.1|	3.65e-62	98.04	6.34e-78	DUT_ECOSM	ecm:EcSMS35_3975	K01520	GO:0004170 // GO:0000287 // GO:0006226 // GO:0046080	Complete proteome;Hydrolase;Magnesium;Metal-binding;Nucleotide metabolism.;	Xanthomonas phage OP2	-0.621	-1116	0.871	0.763	-1565	0.512	-0.08	0.159	0.258	0.226	-0.44	0.752	72.68	3.61e-19	98.7	1787	NC_007710
34630	138589	gi|13242537|ref|NP_077550.1|	1.08e-08	90.37	6.3e-67	CHEY_PSEAE	pae:PA1456	K03413	GO:0005737 // GO:0046872 // GO:0097588 // GO:0006935 // GO:0000160 // GO:1900192	Chemotaxis;Complete proteome;Cytoplasm;Flagellar rotation;Magnesium;Metal-binding;Phosphoprotein;Reference proteome;Two-component regulatory system.;	Ectocarpus siliculosus virus 1	-0.184	1455	0.194	0.002	0.335	0.923	-0.001	0.578	0.84	0.024	0.201	0.151	72.68	3.61e-19	98.7	1985	NC_002687
31288	125877	gi|363539900|ref|YP_004894381.1|	1.75e-28	97.8	2e-39	Y4WA_SINFN	rhi:NGR_a01040	K07263	GO:0016021 // GO:0005886 // GO:0046872 // GO:0004222	Cell membrane;Complete proteome;Hydrolase;Membrane;Metal-binding;Metalloprotease;Plasmid;Protease;Reference proteome;Transmembrane;Transmembrane helix;Zinc.;	Megavirus chiliensis	-0.474	-0.272	0.031	-0.738	1970	0.376	0.018	0.614	0.936	-0.781	3359	0.432	80	4.38e-19	100	7475	NC_016072
247	948	gi|526178751|ref|YP_008242330.1|	3.59e-93	100	0	CH60_COLP3	cps:CPS_0957	K04077	GO:0005737 // GO:0005524 // GO:0042026	ATP-binding;Chaperone;Complete proteome;Cytoplasm;Nucleotide-binding;Reference proteome.;	Cellulophaga phage phi14:2	-0.094	-0.098	0.754	-0.201	-0.061	0.172	-0.023	-0.115	0.923	-0.514	-5399	0.114	71.59	1.09e-18	96.9	1553	NC_021806
248	950	gi|414087048|ref|YP_006987235.1|	4.1e-15	100	3.05e-56	CH10_COLP3	cps:CPS_0956	K04078	GO:0005737 // GO:0005524 // GO:0051087 // GO:0006457	Chaperone;Complete proteome;Cytoplasm;Reference proteome.;	Cronobacter phage vB_CsaM_GAP32	-4795	-1299	0.866	1448	-2942	0.381	-0.142	-1381	0.745	1509	-2983	0.428	71.59	1.09e-18	96.9	1553	NC_041878
6158	24602	gi|13242537|ref|NP_077550.1|	1.95e-08	90.37	9.52e-67	CHEY_PSEAE	pae:PA1456	K03413	GO:0005737 // GO:0046872 // GO:0097588 // GO:0006935 // GO:0000160 // GO:1900192	Chemotaxis;Complete proteome;Cytoplasm;Flagellar rotation;Magnesium;Metal-binding;Phosphoprotein;Reference proteome;Two-component regulatory system.;	Ectocarpus siliculosus virus 1	-0.044	-0.487	0.911	-0.197	-0.737	0.631	-0.229	-0.894	0.576	-0.273	-0.667	0.242	72.25	1.12e-18	96.9	1765	NC_002687
13116	51517	gi|66391812|ref|YP_238737.1|	9.55e-118	100	0	GLYA3_COLP3	cps:CPS_3844	K00600	GO:0005737 // GO:0004372 // GO:0030170 // GO:0006545 // GO:0019264 // GO:0006730 // GO:0035999	Amino-acid biosynthesis;Complete proteome;Cytoplasm;One-carbon metabolism;Pyridoxal phosphate;Reference proteome;Transferase.;	Aeromonas phage 31	-0.226	-0.638	0.913	0.267	-0.124	0.588	0.419	-0.327	0.668	0.361	0.101	0.907	72.25	1.12e-18	96.9	1589	NC_007022
23156	91429	gi|37651489|ref|NP_932363.1|	1.14e-16	99.19	1.54e-58	GLYA_ACIAD	aci:ACIAD2255	K00600	GO:0005737 // GO:0004372 // GO:0030170 // GO:0019264 // GO:0035999	Amino-acid biosynthesis;Complete proteome;Cytoplasm;One-carbon metabolism;Pyridoxal phosphate;Reference proteome;Transferase.;	Aeromonas phage 44RR2.8t	2080	0.268	0.559	0.136	0.174	0.74	1532	0.318	0.749	-1860	-1313	0.981	72.25	1.12e-18	96.9	1765	NC_005135
18053	71262	gi|313768007|ref|YP_004061438.1|	0	91.29	0	HS7C1_DICDI	ddi:DDB_G0269144	K03283	GO:0045335 // GO:0031982 // GO:0005524	ATP-binding;Chaperone;Complete proteome;Cytoplasm;Direct protein sequencing;Nucleotide-binding;Reference proteome.;	Bathycoccus sp. RCC1105 virus BpV1	0.506	0.989	0.095	-0.049	-0.514	0.617	-0.039	-0.165	0.729	0.115	0.061	0.19	66.05	3.61e-18	95.1	1469	NC_014765
31397	126300	gi|448260372|ref|YP_007348470.1|	5.8e-67	95.21	4.87e-74	RMLA2_SHIFL	sfx:S3897	K00973	GO:0008879 // GO:0046872 // GO:0009246 // GO:0045226	Complete proteome;Exopolysaccharide synthesis;Magnesium;Metal-binding;Nucleotidyltransferase;Transferase.;	Escherichia phage phAPEC8	1372	-0.129	0.131	0.023	-0.416	0.62	2230	1040	0.353	1789	0.399	0.825	66.05	3.61e-18	95.1	1469	MZ726793
31398	126303	gi|313768026|ref|YP_004061457.1|	3.19e-12	96.5	3.98e-140	WECE_ECOLI	eco:b3791	K02805	GO:0019180 // GO:0030170 // GO:0009246	3D-structure;Complete proteome;Pyridoxal phosphate;Reference proteome;Transferase.;	Bathycoccus sp. RCC1105 virus BpV1	0.295	0.556	0.785	-0.292	-1053	0.528	-0.047	-0.42	0.554	-0.149	-1179	0.673	66.05	3.61e-18	95.1	1469	NC_014765
38987	154387	gi|313768007|ref|YP_004061438.1|	0	91.34	0	HSP71_PUCGR	No_KEGG	No_KEGGKO	GO:0005737 // GO:0005524	ATP-binding;Chaperone;Cytoplasm;Nucleotide-binding;Stress response.;	Bathycoccus sp. RCC1105 virus BpV1	0.345	0.152	0.206	-0.861	-2978	0.362	0.569	0.021	0.444	-0.588	-1708	0.555	66.05	3.61e-18	95.1	1632	NC_014765
25277	100636	gi|472340385|ref|YP_007673911.1|	5.92e-127	100	0	GCSP_HAHCH	hch:HCH_03861	K00281	GO:0004375 // GO:0019464	Complete proteome;Oxidoreductase;Pyridoxal phosphate;Reference proteome.;	Prochlorococcus phage MED4-213	-0.193	-0.746	0.889	0.678	0.739	0.297	1016	0.537	0.21	0.252	0.088	0.905	68.25	3.94e-18	96	1605	NC_020845
25441	101309	gi|13242537|ref|NP_077550.1|	3.35e-08	100	3.11e-67	CHEY_PSEAE	pae:PA1456	K03413	GO:0005737 // GO:0046872 // GO:0097588 // GO:0006935 // GO:0000160 // GO:1900192	Chemotaxis;Complete proteome;Cytoplasm;Flagellar rotation;Magnesium;Metal-binding;Phosphoprotein;Reference proteome;Two-component regulatory system.;	Ectocarpus siliculosus virus 1	-3005	-0.137	0.497	0.711	-1532	0.533	-0.003	-1048	0.964	-3726	0.251	0.308	68.25	3.94e-18	96	1445	NC_002687
13092	51400	gi|849122351|ref|YP_009153153.1|	9.57e-146	99.51	0	CLPB_OCEIH	No_KEGG	No_KEGGKO	GO:0005737 // GO:0005524 // GO:0019538	ATP-binding;Chaperone;Coiled coil;Complete proteome;Cytoplasm;Nucleotide-binding;Reference proteome;Repeat;Stress response.;	Klebsiella phage K64-1	0.449	0.606	0.365	0.262	1278	0.501	0.619	1518	0.115	0.445	0.397	0.246	67.2	5.42e-18	95.1	2196	NC_027399
7529	29515	gi|363540266|ref|YP_004894958.1|	7.59e-06	100	6.64e-177	SYW_SALTY	stm:STM3481	K01867	GO:0005737 // GO:0005524 // GO:0004830 // GO:0006436	3D-structure;Aminoacyl-tRNA synthetase;ATP-binding;Complete proteome;Cytoplasm;Ligase;Nucleotide-binding;Protein biosynthesis;Reference proteome.;	Megavirus chiliensis	0.06	-0.303	0.949	-0.999	-1946	0.255	-0.514	-1033	0.645	-0.787	-1202	0.848	73.38	1.36e-17	94.2	1590	NC_016072
25135	100015	gi|13242537|ref|NP_077550.1|	1.87e-08	96.88	2.22e-62	CHEY_PSEAE	pae:PA1456	K03413	GO:0005737 // GO:0046872 // GO:0097588 // GO:0006935 // GO:0000160 // GO:1900192	Chemotaxis;Complete proteome;Cytoplasm;Flagellar rotation;Magnesium;Metal-binding;Phosphoprotein;Reference proteome;Two-component regulatory system.;	Ectocarpus siliculosus virus 1	-0.255	-1240	0.564	-0.177	-0.609	0.643	-0.617	-0.969	0.552	-0.764	-2060	0.403	77.6	1.66e-17	93.3	1930	NC_002687
5719	23135	gi|363540266|ref|YP_004894958.1|	8.22e-06	100	1.28e-176	SYW_SALTY	stm:STM3481	K01867	GO:0005737 // GO:0005524 // GO:0004830 // GO:0006436	3D-structure;Aminoacyl-tRNA synthetase;ATP-binding;Complete proteome;Cytoplasm;Ligase;Nucleotide-binding;Protein biosynthesis;Reference proteome.;	Megavirus chiliensis	-0.202	-0.032	0.497	-1629	-2148	0.116	-0.686	-0.926	0.455	-1169	-1046	0.327	73.38	1.85e-17	94.2	2147	NC_016072
4701	19447	gi|13242537|ref|NP_077550.1|	2.07e-09	96.06	4.28e-71	CHEY_PSEAE	pae:PA1456	K03413	GO:0005737 // GO:0046872 // GO:0097588 // GO:0006935 // GO:0000160 // GO:1900192	Chemotaxis;Complete proteome;Cytoplasm;Flagellar rotation;Magnesium;Metal-binding;Phosphoprotein;Reference proteome;Two-component regulatory system.;	Ectocarpus siliculosus virus 1	0.509	0.01	0.7	-7548	-2273	0.2	-0.645	-0.978	0.733	0.979	0.109	0.497	68.78	2.01e-17	94.2	1051	NC_002687
23434	92620	gi|526178751|ref|YP_008242330.1|	1.27e-107	96.34	0	CH60_NITOC	noc:Noc_2921	K04077	GO:0005737 // GO:0005524 // GO:0042026	ATP-binding;Chaperone;Complete proteome;Cytoplasm;Nucleotide-binding;Reference proteome.;	Cellulophaga phage phi14:2	0.102	1476	0.621	-0.143	0.4	0.179	-0.201	-1297	0.028	-0.327	-1464	0.05	68.78	2.01e-17	94.2	2334	NC_021806
23435	92626	gi|156564025|ref|YP_001429767.1|	1.05e-11	98.96	2.66e-47	CH10_ALKEH	aeh:Mlg_0020	K04078	GO:0005737 // GO:0005524 // GO:0006457	Chaperone;Complete proteome;Cytoplasm;Reference proteome.;	Bacillus phage 0305phi8-36	-0.181	0.01	0.712	-0.394	-0.374	0.377	-0.135	1183	0.989	-0.412	0.047	0.081	68.78	2.01e-17	94.2	2334	NC_009760
4666	19322	gi|13242537|ref|NP_077550.1|	1.08e-08	90.37	6.3e-67	CHEY_PSEAE	pae:PA1456	K03413	GO:0005737 // GO:0046872 // GO:0097588 // GO:0006935 // GO:0000160 // GO:1900192	Chemotaxis;Complete proteome;Cytoplasm;Flagellar rotation;Magnesium;Metal-binding;Phosphoprotein;Reference proteome;Two-component regulatory system.;	Ectocarpus siliculosus virus 1	2130	2022	0.271	0.561	-0.647	0.56	-6636	0.838	0.248	1854	2419	0.59	83.51	2.03e-17	94.2	2611	NC_002687
14245	55932	gi|13242537|ref|NP_077550.1|	7.85e-09	100	2.33e-67	CHEY_PSEAE	pae:PA1456	K03413	GO:0005737 // GO:0046872 // GO:0097588 // GO:0006935 // GO:0000160 // GO:1900192	Chemotaxis;Complete proteome;Cytoplasm;Flagellar rotation;Magnesium;Metal-binding;Phosphoprotein;Reference proteome;Two-component regulatory system.;	Ectocarpus siliculosus virus 1	2979	0.853	0.022	1301	0.845	0.486	1312	0.55	0.199	1097	-0.19	0.646	83.51	2.03e-17	94.2	2611	NC_002687
15533	60583	gi|13242537|ref|NP_077550.1|	1.31e-08	90.37	6.16e-67	CHEY_PSEAE	pae:PA1456	K03413	GO:0005737 // GO:0046872 // GO:0097588 // GO:0006935 // GO:0000160 // GO:1900192	Chemotaxis;Complete proteome;Cytoplasm;Flagellar rotation;Magnesium;Metal-binding;Phosphoprotein;Reference proteome;Two-component regulatory system.;	Ectocarpus siliculosus virus 1	-0.299	-1052	0.748	-0.368	-0.108	0.874	0.071	0.61	0.561	-0.746	-1707	0.709	83.51	2.03e-17	94.2	2115	NC_002687
25171	100156	gi|333798264|ref|YP_004508537.1|	7.65e-15	99.45	6.31e-74	NUSG_PSEAE	pae:PA4275	K02601	GO:0005829 // GO:0006354 // GO:0006353 // GO:0032784 // GO:0006355 // GO:0031564	Complete proteome;Reference proteome;Transcription;Transcription antitermination;Transcription regulation;Transcription termination.;	Synechococcus phage S-CRM01	0.255	-1603	0.937	0.782	-0.284	0.628	4492	0.024	0.378	2929	0.105	0.891	83.51	2.03e-17	94.2	2350	NC_015569
36690	145974	gi|13242537|ref|NP_077550.1|	1.08e-08	90.37	6.3e-67	CHEY_PSEAE	pae:PA1456	K03413	GO:0005737 // GO:0046872 // GO:0097588 // GO:0006935 // GO:0000160 // GO:1900192	Chemotaxis;Complete proteome;Cytoplasm;Flagellar rotation;Magnesium;Metal-binding;Phosphoprotein;Reference proteome;Two-component regulatory system.;	Ectocarpus siliculosus virus 1	5027	1310	0.528	2887	0.003	0.715	3624	-0.247	0.485	4190	0.84	0.902	83.51	2.03e-17	94.2	2611	NC_002687
23656	93656	gi|326781942|ref|YP_004322344.1|	1.59e-39	100	6.92e-93	ADH1_ALLMI	No_KEGG	No_KEGGKO	GO:0005737 // GO:0004022 // GO:0008270	Acetylation;Cytoplasm;Direct protein sequencing;Metal-binding;NAD;Oxidoreductase;Zinc.;	Synechococcus phage S-SM2	0.06	1405	0.658	-0.181	0.316	0.057	-0.143	0.373	0.152	-0.195	0.297	0.111	88.57	4.46e-17	91.5	1492	NC_015279
22547	88655	gi|194100326|ref|YP_002003756.1|	1.82e-37	95.57	7.48e-28	ENLYS_BPT7	vg:1261077	No_KEGGKO	GO:0030430 // GO:0008745 // GO:0008270 // GO:0019835 // GO:0042742 // GO:0009253 // GO:0019076	3D-structure;Antimicrobial;Bacteriolytic enzyme;Complete proteome;Cytolysis;Host cell lysis by virus;Host cytoplasm;Hydrolase;Late protein;Metal-binding;Reference proteome;Virus exit from host cell;Zinc.;	Enterobacteria phage EcoDS1	-0.382	-1067	0.747	0.187	-0.047	0.428	0.261	0.148	0.71	-0.191	-0.764	0.703	69.68	4.87e-17	92.4	1626	NC_011042
546	2243	gi|13242537|ref|NP_077550.1|	6.54e-09	100	2.34e-73	CHEY_PSEAE	pae:PA1456	K03413	GO:0005737 // GO:0046872 // GO:0097588 // GO:0006935 // GO:0000160 // GO:1900192	Chemotaxis;Complete proteome;Cytoplasm;Flagellar rotation;Magnesium;Metal-binding;Phosphoprotein;Reference proteome;Two-component regulatory system.;	Ectocarpus siliculosus virus 1	2471	0.389	0.2	-0.469	-0.361	0.963	-0.089	-0.277	0.959	1261	0.905	0.905	73.41	4.89e-17	91.5	1815	NC_002687
22992	90650	gi|13242537|ref|NP_077550.1|	8.87e-10	99.2	1.83e-68	CHEY_PSEAE	pae:PA1456	K03413	GO:0005737 // GO:0046872 // GO:0097588 // GO:0006935 // GO:0000160 // GO:1900192	Chemotaxis;Complete proteome;Cytoplasm;Flagellar rotation;Magnesium;Metal-binding;Phosphoprotein;Reference proteome;Two-component regulatory system.;	Ectocarpus siliculosus virus 1	-0.362	-0.517	0.848	-1228	-2247	0.192	0.366	0.023	0.973	-0.447	-0.821	0.951	68.2	5.53e-17	92.4	1658	NC_002687
23284	91969	gi|755573976|ref|YP_009119093.1|	1.18e-79	95.87	7.84e-125	AROG_HAEIN	hin:HI1547	K01626	GO:0003849 // GO:0009073 // GO:0009423	Amino-acid biosynthesis;Aromatic amino acid biosynthesis;Complete proteome;Reference proteome;Transferase.;	Pandoravirus inopinatum	-0.145	-0.737	0.817	-0.666	-1010	0.14	-0.396	-1354	0.552	-0.611	-1702	0.847	68.2	5.53e-17	92.4	1842	NC_026440
33061	132696	gi|13242583|ref|NP_077597.1|	2.73e-07	90.68	1.49e-20	DCTB_RHIME	sme:SM_b20612	K10125	GO:0016021 // GO:0005622 // GO:0005886 // GO:0005524 // GO:0000155	3D-structure;ATP-binding;Cell inner membrane;Cell membrane;Complete proteome;Kinase;Membrane;Nucleotide-binding;Phosphoprotein;Plasmid;Reference proteome;Transferase;Transmembrane;Transmembrane helix;Two-component regulatory system.;	Ectocarpus siliculosus virus 1	-0.01	-0.272	0.037	-0.002	0.336	0.786	0	0.599	0.912	0.005	0.317	0.092	68.2	5.53e-17	92.4	2047	NC_002687
11144	41826	gi|89886027|ref|YP_516224.1|	4.52e-80	49.35	2.62e-08	PARA_RHIRD	No_KEGG	No_KEGGKO	No_GOcodes	Plasmid.;	Sodalis phage phiSG1	0.6	-0.015	0.625	-0.051	-0.677	0.578	2732	3785	0.391	-0.067	-0.281	0.781	66.57	8.11e-17	92.4	2691	NC_007902
11146	41837	gi|399528790|ref|YP_006560838.1|	1.42e-94	95.91	5.64e-94	UMUC_SALTY	stm:STM1997	K03502	GO:0003684 // GO:0006281 // GO:0009432	Complete proteome;DNA damage;DNA repair;Reference proteome;SOS mutagenesis;SOS response.;	Salmonella phage vB_SosS_Oslo	-0.161	1362	0.426	-0.044	1047	0.663	-1113	5273	0.264	0.055	-2052	0.364	66.57	8.11e-17	92.4	2691	NC_018279
2480	10660	gi|13242537|ref|NP_077550.1|	2.29e-44	75.76	4.04e-70	DHKK_DICDI	ddi:DDB_G0277887	No_KEGGKO	GO:0016021 // GO:0005635 // GO:0031965 // GO:0005524 // GO:0000155 // GO:0019933 // GO:0031154	ATP-binding;Complete proteome;Kinase;Membrane;Nucleotide-binding;Nucleus;Phosphoprotein;Receptor;Reference proteome;Transducer;Transferase;Transmembrane;Transmembrane helix;Two-component regulatory system.;	Ectocarpus siliculosus virus 1	-0.324	0.133	0.686	-0.993	-1519	0.049	-0.304	0.1	0.944	-1282	-6045	0.086	86.67	8.23e-17	91.5	1229	NC_002687
27159	108974	gi|13242537|ref|NP_077550.1|	4.94e-45	75.22	2.31e-70	DHKK_DICDI	ddi:DDB_G0277887	No_KEGGKO	GO:0016021 // GO:0005635 // GO:0031965 // GO:0005524 // GO:0000155 // GO:0019933 // GO:0031154	ATP-binding;Complete proteome;Kinase;Membrane;Nucleotide-binding;Nucleus;Phosphoprotein;Receptor;Reference proteome;Transducer;Transferase;Transmembrane;Transmembrane helix;Two-component regulatory system.;	Ectocarpus siliculosus virus 1	0.156	0.367	0.662	-0.213	0.157	0.751	0.31	1032	0.203	0.069	-0.006	0.574	86.67	8.23e-17	91.5	1229	NC_002687
27597	110824	gi|13242656|ref|NP_077671.1|	2.74e-07	95.24	2.75e-11	FIXJ_BRADU	bja:bll2759	K14987	GO:0005737 // GO:0003677 // GO:0046872 // GO:0009399 // GO:0000160 // GO:0006355 // GO:0006351	Activator;Complete proteome;Cytoplasm;DNA-binding;Magnesium;Metal-binding;Nitrogen fixation;Phosphoprotein;Reference proteome;Transcription;Transcription regulation;Two-component regulatory system.;	Ectocarpus siliculosus virus 1	0.894	-0.018	0.279	-1124	-1502	0.43	-0.811	-1611	0.766	-0.213	-0.518	0.748	86.67	8.23e-17	91.5	1229	NC_002687
8136	31548	gi|526118445|ref|YP_008318291.1|	5.44e-24	98.68	6.54e-19	INSQ_ECOLI	eco:b1432	K07496	GO:0003677 // GO:0046872 // GO:0006310 // GO:0032196	Complete proteome;DNA recombination;DNA-binding;Metal-binding;Reference proteome;Transposable element;Transposition;Zinc.;	Bacillus phage phiNIT1	-0.291	-0.678	0.367	-0.24	-0.237	0.653	-0.682	-1496	0.071	-0.687	-1589	0.328	68.33	1.13e-16	91.5	1686	NC_021856
11646	44528	gi|311977920|ref|YP_003987040.1|	1.28e-45	76.9	1.73e-53	NLHH_MYCTU	mtu:Rv1399c	No_KEGGKO	GO:0034338 // GO:0009056	Acetylation;Complete proteome;Hydrolase;Reference proteome;Serine esterase.;	Acanthamoeba polyphaga mimivirus	0.135	2355	0.441	-0.076	1942	0.308	0.024	3321	0.674	-0.248	1675	0.274	68.33	1.13e-16	91.5	1686	NC_014649
26580	106326	gi|568191038|ref|YP_008770628.1|	1.6e-07	94.42	9.29e-100	RNT_HAHCH	hch:HCH_04993	K03683	GO:0016896 // GO:0000287 // GO:0003676 // GO:0008033	Complete proteome;Exonuclease;Hydrolase;Magnesium;Metal-binding;Nuclease;Reference proteome;tRNA processing.;	Bacillus phage Riggi	-2202	-0.213	0.773	1699	-1879	0.445	-1827	-0.115	0.755	1263	-0.264	0.21	68.33	1.13e-16	91.5	843	NC_022765
31315	125991	gi|311977597|ref|YP_003986717.1|	2.52e-25	94.73	8.29e-132	TOP3_BACC1	bca:BCE_0485	K03169	GO:0003677 // GO:0003917 // GO:0000287 // GO:0006265	Complete proteome;DNA-binding;Isomerase;Magnesium;Metal-binding;Topoisomerase.;	Acanthamoeba polyphaga mimivirus	0.71	0.492	0.742	0.896	0.931	0.29	0.722	-0.278	0.443	2093	1971	0.639	68.33	1.13e-16	91.5	3746	NC_014649
31316	125997	gi|448260875|ref|YP_007349232.1|	2.08e-35	99.42	3.72e-34	DYR3_SALTM	ag:AAA25550	No_KEGGKO	GO:0004146 // GO:0050661 // GO:0006545 // GO:0009165 // GO:0006730 // GO:0046677 // GO:0031427 // GO:0046654	Antibiotic resistance;Direct protein sequencing;Methotrexate resistance;NADP;One-carbon metabolism;Oxidoreductase;Plasmid;Trimethoprim resistance.;	Bacillus phage phiAGATE	1509	-1432	0.917	3683	-2272	0.382	3593	-1935	0.522	3179	0.548	0.97	68.33	1.13e-16	91.5	3746	NC_020081
31317	126001	gi|423262375|ref|YP_007010969.1|	2.72e-117	100	8.91e-160	TYSY_FLAJ1	fjo:Fjoh_1471	K00560	GO:0005737 // GO:0004799 // GO:0006231 // GO:0006235	Complete proteome;Cytoplasm;Methyltransferase;Nucleotide biosynthesis;Reference proteome;Transferase.;	Deep-sea thermophilic phage D6E	5884	-0.829	0.734	5403	0.714	0.88	3755	0.051	0.879	9858	2935	0.529	68.33	1.13e-16	91.5	3746	NC_019544
33729	135099	gi|971763115|ref|YP_009216177.1|	1.43e-19	89.59	2.76e-23	DGK_BACSU	bsu:BSU00150	K15518	GO:0005524 // GO:0004138	ATP-binding;Complete proteome;Kinase;Nucleotide-binding;Reference proteome;Transferase.;	Bacillus phage Shanette	-0.083	-0.758	0.363	-0.081	0.826	0.426	0.035	1076	0.658	-0.043	1607	0.876	68.33	1.13e-16	91.5	1686	NC_028983
36482	145338	gi|472438288|ref|YP_007678065.1|	1.13e-07	98.55	2.98e-30	Q482P3_COLP3	cps:CPS_2249	No_KEGGKO	No_GOcodes	Complete proteome {ECO:0000313|Proteomes:UP000000547};Reference proteome {ECO:0000313|Proteomes:UP000000547}.;	Bacillus phage PM1	2829	1423	0.165	0.647	0.056	0.958	1109	0.338	0.567	0.251	-0.115	0.832	68.33	1.13e-16	91.5	843	NC_020883
27598	110826	gi|13242486|ref|NP_077499.1|	7.19e-07	93.81	1.59e-18	FIXL_RHIME	sme:SMa1229	K14986	GO:0016021 // GO:0005622 // GO:0005886 // GO:0005524 // GO:0046872 // GO:0000155 // GO:0009399 // GO:0006355	3D-structure;ATP-binding;Cell inner membrane;Cell membrane;Complete proteome;Heme;Iron;Kinase;Membrane;Metal-binding;Nitrogen fixation;Nucleotide-binding;Phosphoprotein;Plasmid;Reference proteome;Transferase;Transmembrane;Transmembrane helix;Two-component regulatory system.;	Ectocarpus siliculosus virus 1	-2544	-0.202	0.709	0.382	-0.774	0.554	-1030	-0.071	0.669	-2340	0.42	0.98	85.19	1.48e-16	89.7	1576	NC_002687
22458	88229	gi|156564011|ref|YP_001429750.1|	1.14e-118	100	8.36e-151	PCRA_BACSU	bsu:BSU06610	K03657	GO:0005737 // GO:0005524 // GO:0004003 // GO:0003677 // GO:0006281 // GO:0006268	ATP-binding;Complete proteome;DNA damage;DNA repair;DNA-binding;Helicase;Hydrolase;Nucleotide-binding;Reference proteome.;	Bacillus phage 0305phi8-36	-0.197	-0.861	0.757	-0.858	-1864	0.262	0.113	-0.424	0.959	-0.263	-1246	0.679	69.7	2.1e-16	90.6	2008	NC_009760
3654	15925	gi|13242537|ref|NP_077550.1|	1.88e-25	86.62	1.18e-41	GACS_PSESY	No_KEGG	No_KEGGKO	GO:0016021 // GO:0005622 // GO:0005886 // GO:0005524 // GO:0000155	ATP-binding;Cell inner membrane;Cell membrane;Kinase;Membrane;Nucleotide-binding;Phosphoprotein;Transferase;Transmembrane;Transmembrane helix;Two-component regulatory system.;	Ectocarpus siliculosus virus 1	1327	0.631	0.118	0.521	0.482	0.525	-0.151	-0.109	0.8	1144	0.784	0.502	87.32	5.15e-16	88.7	1571	NC_002687
1524	6546	gi|134288835|ref|YP_001111235.1|	1.18e-33	100	5.16e-40	DBHB_PSEAE	pae:PA1804	K03530	GO:0005829 // GO:0003677 // GO:0030261 // GO:1903506	Complete proteome;Direct protein sequencing;DNA condensation;DNA-binding;Reference proteome.;	Burkholderia phage phiE255	-0.115	0.73	0.064	0.021	1273	0.911	-0.05	0.234	0.029	0.004	1245	0.649	86.3	5.45e-16	87.8	1495	NC_009237
1526	6550	gi|399528789|ref|YP_006560837.1|	1.38e-09	93.98	1.07e-26	LEXA_SERP5	spe:Spro_4460	K01356	GO:0003677 // GO:0004252 // GO:0006281 // GO:0006260 // GO:0045892 // GO:0009432 // GO:0006351	Autocatalytic cleavage;Complete proteome;DNA damage;DNA repair;DNA replication;DNA-binding;Hydrolase;Reference proteome;Repressor;SOS response;Transcription;Transcription regulation.;	Salmonella phage vB_SosS_Oslo	-0.011	0.463	0.967	-0.196	0.224	0.667	-0.255	-0.239	0.489	-0.2	0.071	0.448	86.3	5.45e-16	87.8	1495	NC_018279
1527	6553	gi|526244678|ref|YP_008318522.1|	1.78e-12	93.33	4.62e-24	LEXA_MARHV	maq:Maqu_2007	K01356	GO:0003677 // GO:0004252 // GO:0006281 // GO:0006260 // GO:0045892 // GO:0009432 // GO:0006351	Autocatalytic cleavage;Complete proteome;DNA damage;DNA repair;DNA replication;DNA-binding;Hydrolase;Reference proteome;Repressor;SOS response;Transcription;Transcription regulation.;	Shigella phage SfII	0.001	0.35	0.999	-0.225	0.243	0.709	-0.292	-0.205	0.554	-0.421	-0.825	0.21	86.3	5.45e-16	87.8	1495	NC_021857
25186	100203	gi|38707948|ref|NP_945089.1|	2.47e-07	86.44	3.05e-25	CITR_BACSU	bsu:BSU09430	K19242	GO:0005737 // GO:0003677 // GO:0003700 // GO:0006351	Complete proteome;Cytoplasm;DNA-binding;Reference proteome;Repressor;Transcription;Transcription regulation.;	Burkholderia phage phi1026b	1605	0.396	0.254	-0.767	-1284	0.557	2648	2157	0.111	2409	0.965	0.237	86.3	5.45e-16	87.8	1661	AY453853
33344	133712	gi|13242640|ref|NP_077655.1|	2.39e-08	71.35	1.84e-06	INSG_ECOLI	eco:b4278	K07495	GO:0003677 // GO:0004803 // GO:0006313	Complete proteome;DNA recombination;DNA-binding;Reference proteome;Transposable element;Transposition.;	Ectocarpus siliculosus virus 1	2120	0.427	0.255	0.861	0.037	0.89	1438	-0.158	0.437	1697	0.207	0.879	86.3	5.45e-16	87.8	1661	NC_002687
13078	51333	gi|508178063|ref|YP_008051124.1|	1.04e-30	77.3	2.53e-28	R4JFA6_9CAUD	vg:16207390	No_KEGGKO	No_GOcodes	Complete proteome {ECO:0000313|Proteomes:UP000013564}.;	Pseudoalteromonas phage RIO-1	0.404	-0.321	0.938	-0.864	-1265	0.39	0.169	-2373	0.496	-0.524	-1889	0.532	75.56	7.39e-16	88.7	2021	NC_021300
23652	93643	gi|13242537|ref|NP_077550.1|	1.45e-06	88.46	1.02e-22	KINE_BACSU	bsu:BSU13530	K13533	GO:0005622 // GO:0005524 // GO:0000155 // GO:0006355 // GO:0030435	ATP-binding;Complete proteome;Kinase;Nucleotide-binding;Phosphoprotein;Reference proteome;Repeat;Sporulation;Transferase;Two-component regulatory system.;	Ectocarpus siliculosus virus 1	-0.752	0.8	0.125	-0.015	0.286	0.881	-0.214	0.928	0.285	-0.783	1970	0.455	75.56	7.39e-16	88.7	2245	NC_002687
3720	16181	gi|13242537|ref|NP_077550.1|	2.49e-39	73.91	1.79e-47	LUXQ_VIBCH	vch:VCA0736	K10909	GO:0016021 // GO:0005622 // GO:0005886 // GO:0005524 // GO:0004721 // GO:0000155 // GO:0000160	3D-structure;ATP-binding;Cell inner membrane;Cell membrane;Complete proteome;Hydrolase;Kinase;Membrane;Nucleotide-binding;Phosphoprotein;Protein phosphatase;Reference proteome;Transferase;Transmembrane;Transmembrane helix;Two-component regulatory system.;	Ectocarpus siliculosus virus 1	0.788	1189	0.416	0.233	0.26	0.307	0.265	-0.177	0.561	0.732	0.429	0.584	72.88	7.96e-16	88.7	1956	NC_002687
4700	19446	gi|985761362|ref|YP_009226946.1|	2.23e-07	95.58	4.01e-93	FLIA_PSEAE	pae:PA1455	K02405	GO:0005737 // GO:0003677 // GO:0003899 // GO:0016987 // GO:0003700 // GO:2000147 // GO:0006355 // GO:0030435 // GO:0001123	Complete proteome;Cytoplasm;DNA-binding;Reference proteome;Sigma factor;Transcription;Transcription regulation.;	Bacillus phage Bp8p-C	-1924	-2272	0.749	-0.544	-0.274	0.453	0.502	-1861	0.593	0.377	-2026	0.515	72.88	7.96e-16	88.7	978	NC_029121
20615	81069	gi|557478934|ref|YP_008770106.1|	4.84e-22	98.25	1.86e-44	UVRD_ECOLI	eco:b3813	K03657	GO:0005829 // GO:0005524 // GO:0003677 // GO:0003678 // GO:0015616 // GO:0017116 // GO:0032508 // GO:0006268 // GO:0006298 // GO:0006289 // GO:0051260 // GO:0031297 // GO:0070581 // GO:0009432	3D-structure;ATP-binding;Complete proteome;Direct protein sequencing;DNA damage;DNA repair;DNA replication;DNA-binding;Helicase;Hydrolase;Nucleotide-binding;Reference proteome;SOS response.;	Bacillus phage CampHawk	-0.078	-0.225	0.053	-0.094	1638	0.352	-0.002	0.579	0.826	0.025	0.184	0.159	72.88	7.96e-16	88.7	2173	NC_022761
41082	162791	gi|13242537|ref|NP_077550.1|	1.59e-08	96.34	3.2e-68	LOVHK_PSESM	pst:PSPTO_2896	No_KEGGKO	GO:0005622 // GO:0005524 // GO:0000155 // GO:0009881 // GO:0009405 // GO:0018298	ATP-binding;Chromophore;Complete proteome;Flavoprotein;FMN;Kinase;Nucleotide-binding;Phosphoprotein;Photoreceptor protein;Receptor;Reference proteome;Sensory transduction;Transferase;Virulence.;	Ectocarpus siliculosus virus 1	-1520	-0.37	0.648	1084	-1348	0.109	0.739	-1225	0.668	1370	-1746	0.334	72.88	7.96e-16	88.7	978	NC_002687
10685	40213	gi|13242537|ref|NP_077550.1|	3.16e-09	93.57	1.68e-70	NTRB_VIBAL	No_KEGG	No_KEGGKO	GO:0005622 // GO:0005524 // GO:0000155 // GO:0009399 // GO:0006355	ATP-binding;Kinase;Nitrogen fixation;Nucleotide-binding;Phosphoprotein;Transferase;Two-component regulatory system.;	Ectocarpus siliculosus virus 1	-0.487	0.262	0.013	-0.084	0.977	0.488	-0.508	0.054	0.004	-0.28	1436	0.622	94.64	8e-16	88.7	2427	NC_002687
12147	46905	gi|13242537|ref|NP_077550.1|	8.63e-09	99.72	1.37e-75	NTRB_VIBAL	No_KEGG	No_KEGGKO	GO:0005622 // GO:0005524 // GO:0000155 // GO:0009399 // GO:0006355	ATP-binding;Kinase;Nitrogen fixation;Nucleotide-binding;Phosphoprotein;Transferase;Two-component regulatory system.;	Ectocarpus siliculosus virus 1	-0.217	-0.496	0.077	-0.011	1201	0.681	-0.048	0.564	0.547	-0.119	-0.444	0.024	94.64	8e-16	88.7	1966	NC_002687
20973	82699	gi|13242537|ref|NP_077550.1|	9.23e-09	100	3.25e-74	NTRB_SHIFL	sfx:S3807	K07708	GO:0005622 // GO:0005524 // GO:0000155 // GO:0009399 // GO:0006355	ATP-binding;Complete proteome;Kinase;Nitrogen fixation;Nucleotide-binding;Phosphoprotein;Transferase;Two-component regulatory system.;	Ectocarpus siliculosus virus 1	-1321	-0.253	0.271	-0.55	0.292	0.226	-0.929	-0.295	0.214	-0.38	0.038	0.999	94.64	8e-16	88.7	2427	NC_002687
2268	9699	gi|593778024|ref|YP_009015874.1|	1.37e-16	98.3	9.17e-70	NUSG_VIBCH	vch:VC0323	K02601	GO:0005829 // GO:0006354 // GO:0006353 // GO:0032784 // GO:0006355 // GO:0031564	Complete proteome;Reference proteome;Transcription;Transcription antitermination;Transcription regulation;Transcription termination.;	Bacillus phage G	0.338	1373	0.229	-0.151	-0.589	0.42	0.2	1146	0.379	-0.099	-0.139	0.807	88.24	8.39e-16	87.8	2289	NC_023719
5519	22430	gi|13242537|ref|NP_077550.1|	6.85e-07	98.69	3.8e-35	PHOR_ECOLI	eco:b0400	K07636	GO:0016021 // GO:0005622 // GO:0005886 // GO:0005524 // GO:0004721 // GO:0000155 // GO:0016036 // GO:0006817 // GO:0000160 // GO:0046777 // GO:0006355	ATP-binding;Cell inner membrane;Cell membrane;Complete proteome;Kinase;Membrane;Nucleotide-binding;Phosphate transport;Phosphoprotein;Reference proteome;Transferase;Transmembrane;Transmembrane helix;Transport;Two-component regulatory system.;	Ectocarpus siliculosus virus 1	1404	1222	0.709	-0.539	0.151	0.991	-5420	-1005	0.499	0.011	-0.948	0.888	88.24	8.39e-16	87.8	2543	NC_002687
5524	22440	gi|13242537|ref|NP_077550.1|	1.73e-07	98.86	9.22e-40	PHOR_KLEPN	No_KEGG	No_KEGGKO	GO:0016021 // GO:0005622 // GO:0005886 // GO:0005524 // GO:0000155 // GO:0006817 // GO:0006355	ATP-binding;Cell inner membrane;Cell membrane;Kinase;Membrane;Nucleotide-binding;Phosphate transport;Phosphoprotein;Transferase;Transmembrane;Transmembrane helix;Transport;Two-component regulatory system.;	Ectocarpus siliculosus virus 1	0.058	-1965	0.736	0.155	-1439	0.406	0.151	-1179	0.452	0.095	-1186	0.599	88.24	8.39e-16	87.8	2543	NC_002687
30575	123085	gi|13242537|ref|NP_077550.1|	2.59e-07	92.08	5.93e-42	PHOR_KLEPN	No_KEGG	No_KEGGKO	GO:0016021 // GO:0005622 // GO:0005886 // GO:0005524 // GO:0000155 // GO:0006817 // GO:0006355	ATP-binding;Cell inner membrane;Cell membrane;Kinase;Membrane;Nucleotide-binding;Phosphate transport;Phosphoprotein;Transferase;Transmembrane;Transmembrane helix;Transport;Two-component regulatory system.;	Ectocarpus siliculosus virus 1	2024	0.475	0.504	-4679	-1519	0.741	-1154	-1336	0.69	-1844	-0.988	0.649	88.24	8.39e-16	87.8	2543	NC_002687
7128	28160	gi|13242537|ref|NP_077550.1|	1.1e-06	99.56	1.15e-48	PHOR_PSEAE	pae:PA5361	K07636	GO:0016021 // GO:0005622 // GO:0005886 // GO:0005524 // GO:0000155 // GO:0006817 // GO:0006355	ATP-binding;Cell membrane;Complete proteome;Kinase;Membrane;Nucleotide-binding;Phosphate transport;Phosphoprotein;Reference proteome;Transferase;Transmembrane;Transmembrane helix;Transport;Two-component regulatory system.;	Ectocarpus siliculosus virus 1	-0.234	0.588	0.247	-1421	2887	0.299	-1287	3169	0.271	0.07	-1842	0.375	88.24	9.22e-16	87.8	1131	NC_002687
14292	56082	gi|13242537|ref|NP_077550.1|	2.61e-07	98.02	1.35e-57	PHOR_PSEAE	pae:PA5361	K07636	GO:0016021 // GO:0005622 // GO:0005886 // GO:0005524 // GO:0000155 // GO:0006817 // GO:0006355	ATP-binding;Cell membrane;Complete proteome;Kinase;Membrane;Nucleotide-binding;Phosphate transport;Phosphoprotein;Reference proteome;Transferase;Transmembrane;Transmembrane helix;Transport;Two-component regulatory system.;	Ectocarpus siliculosus virus 1	0.467	0.289	0.883	0.218	0.182	0.876	1149	0.124	0.49	1017	-0.237	0.964	88.24	9.22e-16	87.8	1131	NC_002687
14293	56087	gi|13242537|ref|NP_077550.1|	3.02e-07	98.02	1.83e-57	PHOR_PSEAE	pae:PA5361	K07636	GO:0016021 // GO:0005622 // GO:0005886 // GO:0005524 // GO:0000155 // GO:0006817 // GO:0006355	ATP-binding;Cell membrane;Complete proteome;Kinase;Membrane;Nucleotide-binding;Phosphate transport;Phosphoprotein;Reference proteome;Transferase;Transmembrane;Transmembrane helix;Transport;Two-component regulatory system.;	Ectocarpus siliculosus virus 1	1206	1612	0.148	-0.162	0.364	0.781	-0.486	0.162	0.262	-2757	0.106	0.587	88.24	9.22e-16	87.8	1131	NC_002687
41985	166627	gi|593778024|ref|YP_009015874.1|	2.56e-17	98.3	2.72e-69	NUSG_VIBCH	vch:VC0323	K02601	GO:0005829 // GO:0006354 // GO:0006353 // GO:0032784 // GO:0006355 // GO:0031564	Complete proteome;Reference proteome;Transcription;Transcription antitermination;Transcription regulation;Transcription termination.;	Bacillus phage G	0.388	1032	0.174	0.082	0.531	0.777	0.441	1274	0.075	-0.024	0.252	0.356	88.24	9.22e-16	87.8	2513	NC_023719
20653	81247	gi|254729571|ref|YP_003084253.1|	1.73e-51	100	1.76e-172	DNAG_ECOL6	ecc:c3817	K02316	GO:1990077 // GO:0003677 // GO:0003896 // GO:0000287 // GO:0008270	Complete proteome;DNA replication;DNA-binding;DNA-directed RNA polymerase;Magnesium;Metal-binding;Nucleotidyltransferase;Primosome;Transcription;Transferase;Zinc;Zinc-finger.;	Cyanophage PSS2	-0.158	0.17	0.223	-0.079	-0.258	0.459	0.142	1416	0.47	-0.199	-0.442	0.187	71.1	1.13e-15	87.8	3074	GU071090
41964	166527	gi|13242537|ref|NP_077550.1|	2.51e-12	98.6	7.46e-21	PHY1_SYNY3	syn:slr0473	K11354	GO:0005622 // GO:0005524 // GO:0042802 // GO:0000155 // GO:0004673 // GO:0009883 // GO:0009584 // GO:0046777 // GO:0018298 // GO:0009585 // GO:0006355 // GO:0009639	3D-structure;ATP-binding;Chromophore;Complete proteome;Kinase;Nucleotide-binding;Phosphoprotein;Photoreceptor protein;Receptor;Reference proteome;Sensory transduction;Transferase.;	Ectocarpus siliculosus virus 1	1411	2244	0.194	-0.384	-0.113	0.924	-0.851	1414	0.232	0.562	1614	0.294	71.1	1.13e-15	87.8	1384	NC_002687
7411	29073	gi|254729571|ref|YP_003084253.1|	1.5e-51	100	1.43e-172	DNAG_ECOL6	ecc:c3817	K02316	GO:1990077 // GO:0003677 // GO:0003896 // GO:0000287 // GO:0008270	Complete proteome;DNA replication;DNA-binding;DNA-directed RNA polymerase;Magnesium;Metal-binding;Nucleotidyltransferase;Primosome;Transcription;Transferase;Zinc;Zinc-finger.;	Cyanophage PSS2	-0.309	0.241	0.011	-0.17	0.352	0.078	-0.19	-0.291	0.024	-0.357	-0.492	0.113	71.1	1.16e-15	87.8	3159	GU071090
22691	89325	gi|13242537|ref|NP_077550.1|	7.46e-26	59.39	6.36e-38	PLEC_CAUCR	ccr:CC_2482	K07716	GO:0016021 // GO:0005622 // GO:0005886 // GO:0005524 // GO:0000155 // GO:0007049 // GO:0030154 // GO:0006355	ATP-binding;Cell cycle;Cell membrane;Complete proteome;Differentiation;Kinase;Membrane;Nucleotide-binding;Phosphoprotein;Reference proteome;Transferase;Transmembrane;Transmembrane helix;Two-component regulatory system.;	Ectocarpus siliculosus virus 1	6874	1179	0.118	-4606	-0.542	0.751	7494	2044	0.135	5655	-0.242	0.699	71.1	1.16e-15	87.8	2843	NC_002687
24474	97156	gi|13242537|ref|NP_077550.1|	1.26e-05	76	2.66e-06	RCSC_ECOLX	No_KEGG	No_KEGGKO	GO:0005887 // GO:0005622 // GO:0005524 // GO:0000155 // GO:0046777 // GO:0006355	ATP-binding;Cell inner membrane;Cell membrane;Kinase;Membrane;Nucleotide-binding;Phosphoprotein;Transferase;Transmembrane;Transmembrane helix;Two-component regulatory system.;	Ectocarpus siliculosus virus 1	-0.207	-0.768	0.722	0.117	-1134	0.523	0.194	-1113	0.654	0.265	-1644	0.484	69.63	1.26e-15	88.7	1545	NC_002687
42513	169038	gi|66391812|ref|YP_238737.1|	1.05e-128	100	0	GLYA_METCA	mca:MCA1660	K00600	GO:0005737 // GO:0004372 // GO:0030170 // GO:0019264 // GO:0035999	Amino-acid biosynthesis;Complete proteome;Cytoplasm;One-carbon metabolism;Pyridoxal phosphate;Reference proteome;Transferase.;	Aeromonas phage 31	-0.152	1127	0.061	-0.048	1718	0.567	-0.044	0.018	0.199	-0.154	-2613	0.08	69.63	1.26e-15	88.7	3432	NC_007022
42246	167864	gi|971753894|ref|YP_009207784.1|	0	35.26	3.69e-63	YLBG_SHIDS	sdy:SDY_0400	No_KEGGKO	GO:0003677	Complete proteome;Reference proteome.;	Mannheimia phage vB_MhM_587AP1	-0.379	-0.748	0.273	-0.799	-1174	0.171	-0.798	-1446	0.109	-0.372	-0.841	0.25	64.66	1.72e-15	86.9	1355	NC_028898
42247	167868	gi|985760243|ref|YP_009225763.1|	2.59e-14	100	2.18e-18	TAGD_BACSU	bsu:BSU35740	K00980	GO:0005737 // GO:0047348 // GO:0046872 // GO:0071555 // GO:0019350	3D-structure;Cell wall biogenesis/degradation;Cobalt;Complete proteome;Cytoplasm;Iron;Magnesium;Manganese;Nucleotidyltransferase;Reference proteome;Teichoic acid biosynthesis;Transferase.;	Streptomyces phage Jay2Jay	-0.403	-0.532	0.852	-0.05	-0.55	0.745	-3700	0.578	0.267	0.603	-1625	0.509	64.66	1.72e-15	86.9	1355	NC_029098
13048	51153	gi|46401697|ref|YP_006543.1|	1.81e-77	95.35	2.62e-77	DNAB_ECOL6	ecc:c5026	K02314	GO:1990077 // GO:0005524 // GO:0003677 // GO:0003678 // GO:0006269	ATP-binding;Complete proteome;DNA replication;DNA-binding;Helicase;Hydrolase;Nucleotide-binding;Primosome.;	Enterobacteria phage P1	-0.341	-0.087	0.219	-0.525	-0.349	0.141	-0.404	-0.299	0.198	-0.347	-0.232	0.19	74.31	1.82e-15	86.9	1434	GL545255
41967	166537	gi|13242537|ref|NP_077550.1|	4.75e-05	98.37	7.63e-18	RESD_BACSU	bsu:BSU23120	K07775	GO:0005737 // GO:0003677 // GO:0000160 // GO:0006355 // GO:0006351	Activator;Complete proteome;Cytoplasm;DNA-binding;Phosphoprotein;Reference proteome;Transcription;Transcription regulation;Two-component regulatory system.;	Ectocarpus siliculosus virus 1	0.751	0.744	0.521	0.372	0.777	0.571	0.867	0.899	0.444	1303	1266	0.21	86.11	1.96e-15	86	1713	NC_002687
37847	150308	gi|392973299|ref|YP_006489256.1|	6.94e-43	100	1.68e-40	I3UMF1_9CAUD	vg:13165487	No_KEGGKO	No_GOcodes	Complete proteome {ECO:0000313|Proteomes:UP000005266}.;	Colwellia phage 9A	-0.258	1649	0.449	0.353	-1114	0.512	-1247	0.647	0.371	0.353	-0.796	0.639	64.52	2e-15	86.9	1573	NC_018088
37848	150310	gi|392973298|ref|YP_006489255.1|	5.23e-49	83.21	6.97e-15	YQBD_BACSU	bsu:BSU26150	No_KEGGKO	No_GOcodes	Coiled coil;Complete proteome;Reference proteome.;	Colwellia phage 9A	-0.769	0.543	0.369	-0.13	0.659	0.877	0.088	-0.048	0.991	0.046	-0.296	0.749	64.52	2e-15	86.9	1573	NC_018088
37849	150312	gi|392973297|ref|YP_006489254.1|	1.13e-21	100	2.73e-19	I3UME9_9CAUD	vg:13165485	No_KEGGKO	No_GOcodes	Complete proteome {ECO:0000313|Proteomes:UP000005266}.;	Colwellia phage 9A	-0.189	-0.526	0.837	-1208	-1257	0.172	-0.731	-1263	0.54	0.59	0.577	0.249	64.52	2e-15	86.9	1573	NC_018088
16794	66132	gi|13242583|ref|NP_077597.1|	1.9e-05	95.71	7.14e-10	RESD_BACSU	bsu:BSU23120	K07775	GO:0005737 // GO:0003677 // GO:0000160 // GO:0006355 // GO:0006351	Activator;Complete proteome;Cytoplasm;DNA-binding;Phosphoprotein;Reference proteome;Transcription;Transcription regulation;Two-component regulatory system.;	Ectocarpus siliculosus virus 1	0.045	1767	0.858	0.047	1734	0.944	0.009	1009	0.752	-0.157	1188	0.505	82.56	2.22e-15	88.7	1353	NC_002687
19948	78334	gi|84662702|ref|YP_453666.1|	2.75e-61	99.34	8.76e-81	DUT_PSYIN	pin:Ping_0058	K01520	GO:0004170 // GO:0000287 // GO:0006226 // GO:0046080	Complete proteome;Hydrolase;Magnesium;Metal-binding;Nucleotide metabolism;Reference proteome.;	Xanthomonas phage OP2	0.349	1358	0.482	0.374	-0.316	0.509	-1283	0.954	0.632	0.023	-0.173	0.811	68.67	2.47e-15	86	1938	NC_007710
22965	90572	gi|13242486|ref|NP_077499.1|	4.7e-11	95.36	2.49e-19	RESE_BACSU	bsu:BSU23110	K07651	GO:0016021 // GO:0005622 // GO:0005886 // GO:0005524 // GO:0000155 // GO:0006355	3D-structure;ATP-binding;Cell membrane;Complete proteome;Kinase;Membrane;Nucleotide-binding;Phosphoprotein;Reference proteome;Transferase;Transmembrane;Transmembrane helix;Two-component regulatory system.;	Ectocarpus siliculosus virus 1	3846	0.491	0.701	3359	-2342	0.416	2875	-0.951	0.806	2948	-1388	0.585	68.67	2.47e-15	86	1744	NC_002687
12388	48167	gi|414087147|ref|YP_006987334.1|	0	98.4	0	CLPA_ECOLI	eco:b0882	K03694	GO:0005829 // GO:0005524 // GO:0004176 // GO:0016887 // GO:0043335 // GO:0006979	3D-structure;ATP-binding;Chaperone;Complete proteome;Direct protein sequencing;Nucleotide-binding;Reference proteome;Repeat.;	Cronobacter phage vB_CsaM_GAP32	-0.011	-0.529	0.98	-0.03	-0.041	0.975	-0.281	-1406	0.196	-0.414	-3195	0.302	65.44	2.87e-15	86.9	2247	NC_041878
29254	117949	gi|13242537|ref|NP_077550.1|	1.95e-15	99.22	2.88e-56	RPRX_BACFR	bfr:BF3865	K07636	GO:0016021 // GO:0005622 // GO:0005886 // GO:0005524 // GO:0000155 // GO:0000160	ATP-binding;Cell membrane;Complete proteome;Kinase;Membrane;Nucleotide-binding;Phosphoprotein;Transferase;Transmembrane;Transmembrane helix;Two-component regulatory system.;	Ectocarpus siliculosus virus 1	-0.071	-0.883	0.95	-1085	-2442	0.37	0.354	-0.11	0.686	-0.975	-2182	0.509	65.44	2.87e-15	86.9	1011	NC_002687
208	815	gi|849121937|ref|YP_009150853.1|	4e-45	99.35	8.44e-133	CLPA_ECOLI	eco:b0882	K03694	GO:0005829 // GO:0005524 // GO:0004176 // GO:0016887 // GO:0043335 // GO:0006979	3D-structure;ATP-binding;Chaperone;Complete proteome;Direct protein sequencing;Nucleotide-binding;Reference proteome;Repeat.;	Escherichia phage PBECO 4	0.675	1240	0.312	-0.721	-1850	0.105	0.195	0.563	0.134	-0.08	-0.159	0.141	66.89	6.08e-15	85.1	1373	NC_027364
10503	39489	gi|13242701|ref|NP_077640.1|	2.95e-08	80.46	7.29e-05	T231E_BACTF	No_KEGG	No_KEGGKO	GO:0003677 // GO:0004803 // GO:0006313	DNA recombination;DNA-binding;Transposable element;Transposition.;	Ectocarpus siliculosus virus 1	1426	1266	0.669	-0.367	0.218	0.394	-1240	-0.411	0.39	1581	0.591	0.632	66.89	6.08e-15	85.1	1525	NC_002687
22913	90319	gi|712913284|ref|YP_009100097.1|	1.83e-96	100	3.75e-51	CAPSA_BPT7	vg:1261026	No_KEGGKO	GO:0039620	3D-structure;Capsid protein;Complete proteome;Reference proteome;Ribosomal frameshifting;T=7 icosahedral capsid protein;Virion.;	Mesorhizobium phagevB_MloP_Lo5R7ANS	4484	0.275	0.786	1954	-0.348	0.6	5161	-1737	0.436	5603	0.852	0.418	74.05	6.09e-15	84.2	1373	NC_025431
7210	28438	gi|13242656|ref|NP_077671.1|	1.95e-08	85.82	5.53e-20	TODS_PSEP1	ppf:Pput_2872	No_KEGGKO	GO:0005737 // GO:0005524 // GO:0000155	3D-structure;ATP-binding;Complete proteome;Cytoplasm;Kinase;Nucleotide-binding;Phosphoprotein;Repeat;Transferase;Two-component regulatory system.;	Ectocarpus siliculosus virus 1	-0.114	-0.153	0.897	-0.762	-0.879	0.445	0.105	0.399	0.8	-0.923	-1219	0.531	86.96	6.14e-15	85.1	1538	NC_002687
41383	164018	gi|13242559|ref|NP_077573.1|	6.09e-06	94.29	2.51e-11	YCF29_PYRYE	No_KEGG	No_KEGGKO	GO:0009507 // GO:0003677 // GO:0000160 // GO:0006355 // GO:0006351	Chloroplast;DNA-binding;Phosphoprotein;Plastid;Transcription;Transcription regulation;Two-component regulatory system.;	Ectocarpus siliculosus virus 1	0.94	2220	0.24	-0.372	0.001	0.911	-0.123	1623	0.195	-3247	1150	0.826	86.96	6.14e-15	85.1	1538	NC_002687
38454	152500	gi|414087147|ref|YP_006987334.1|	8.04e-163	98.16	0	CLPA_ECOLI	eco:b0882	K03694	GO:0005829 // GO:0005524 // GO:0004176 // GO:0016887 // GO:0043335 // GO:0006979	3D-structure;ATP-binding;Chaperone;Complete proteome;Direct protein sequencing;Nucleotide-binding;Reference proteome;Repeat.;	Cronobacter phage vB_CsaM_GAP32	0.003	0.865	0.996	-0.399	-0.848	0.15	-0.424	-0.831	0.1	0.162	0.491	0.962	67.8	6.72e-15	85.1	1513	NC_041878
18074	71338	gi|849122351|ref|YP_009153153.1|	9.28e-105	100	0	CLPB_OCEIH	No_KEGG	No_KEGGKO	GO:0005737 // GO:0005524 // GO:0019538	ATP-binding;Chaperone;Coiled coil;Complete proteome;Cytoplasm;Nucleotide-binding;Reference proteome;Repeat;Stress response.;	Klebsiella phage K64-1	0.266	0.554	0.87	0.122	1073	0.767	-0.101	-1689	0.188	0.175	-2095	0.368	68.18	7.09e-15	84.2	1596	NC_027399
12748	49772	gi|712913285|ref|YP_009100098.1|	3.12e-49	94.27	2.83e-20	TUBE1_BPT7	vg:1261030	No_KEGGKO	GO:0019012 // GO:0046718	3D-structure;Complete proteome;Reference proteome;Viral genome ejection through host cell envelope;Viral penetration into host cytoplasm;Viral short tail ejection system;Viral tail protein;Viral tail tube protein;Virion;Virus entry into host cell.;	Mesorhizobium phagevB_MloP_Lo5R7ANS	0.01	-1224	0.993	0.554	-0.765	0.507	-0.166	1461	0.113	1764	1998	0.288	74.05	7.1e-15	84.2	1598	NC_025431
30499	122826	gi|156564011|ref|YP_001429750.1|	2.51e-145	98.32	3.44e-178	PCRA_GEOSE	No_KEGG	No_KEGGKO	GO:0005737 // GO:0005524 // GO:0004003 // GO:0003677 // GO:0006268	3D-structure;ATP-binding;DNA-binding;Helicase;Hydrolase;Nucleotide-binding.;	Bacillus phage 0305phi8-36	1991	2531	0.5	-0.825	-1741	0.405	-0.823	-1855	0.626	-0.329	-0.91	0.665	68	7.87e-15	84.2	1769	NC_009760
14226	55859	gi|526177644|ref|YP_008241474.1|	4.31e-59	91.97	1.05e-56	S0A1Q7_9CAUD	vg:16796803	No_KEGGKO	No_GOcodes	Complete proteome {ECO:0000313|Proteomes:UP000014715}.;	Cellulophaga phage phi38:1	3663	-2725	0.578	4408	-2176	0.381	2644	-0.361	0.984	4801	0.867	0.882	75	2.12e-14	82.4	1369	KC821629
14227	55866	gi|526177644|ref|YP_008241474.1|	1.58e-14	90.36	2.69e-27	D6PJH2_9ZZZZ	No_KEGG	No_KEGGKO	No_GOcodes	No_keywords	Cellulophaga phage phi38:1	-0.172	-0.168	0.069	-0.005	0.298	0.936	-0.011	0.582	0.775	-0.322	1724	0.474	75	2.12e-14	82.4	1369	KC821629
11066	41552	gi|726646998|ref|YP_009012396.1|	1.17e-63	95.19	1.17e-71	RMLC_NEIGO	No_KEGG	No_KEGGKO	GO:0008830 // GO:0019305 // GO:0045226 // GO:0009103 // GO:0009243	Isomerase;Lipopolysaccharide biosynthesis.;	Enterobacteria phage phi92	-1086	0.137	0.097	0.046	0.443	0.806	-3023	2969	0.322	0.176	0.302	0.036	68.68	2.14e-14	83.3	1385	OL656106
11067	41553	gi|726646997|ref|YP_009012395.1|	7.58e-45	96	3.02e-60	SPSK_BACSU	bsu:BSU37820	K00067	GO:0016491	Complete proteome;NADP;Oxidoreductase;Reference proteome.;	Enterobacteria phage phi92	-1062	0.143	0.096	0.044	0.443	0.809	-2720	2943	0.321	0.174	0.304	0.033	68.68	2.14e-14	83.3	1385	OL656106
4692	19409	gi|41057344|ref|NP_958230.1|	1.08e-30	92.31	2.99e-30	INSN_SHIDY	No_KEGG	No_KEGGKO	GO:0003677 // GO:0004803 // GO:0006313	DNA recombination;DNA-binding;Transposable element;Transposition.;	Enterobacteria phage Sf6	-0.265	-0.903	0.931	-0.339	0.009	0.974	0.321	-0.056	0.864	-0.896	0.019	0.607	77.67	2.69e-14	83.3	1735	NC_005344
35717	142731	gi|966200120|ref|YP_009190207.1|	5.36e-18	98.73	1.46e-68	KDSD_ECOLI	eco:b3197	K06041	GO:0019146 // GO:0030246 // GO:0046872 // GO:0019294	3D-structure;Carbohydrate metabolism;CBS domain;Complete proteome;Isomerase;Lipopolysaccharide biosynthesis;Metal-binding;Reference proteome;Repeat;Zinc.;	Edwardsiella phage PEi20	-0.713	0.056	0.294	-1020	-0.538	0.661	-0.28	0.743	0.247	-1710	-0.19	1000	77.67	2.69e-14	83.3	1735	NC_028683
23850	94432	gi|472340385|ref|YP_007673911.1|	0	100	0	GCSP2_COLP3	cps:CPS_3846	K00281	GO:0004375 // GO:0019464	Complete proteome;Oxidoreductase;Pyridoxal phosphate;Reference proteome.;	Prochlorococcus phage MED4-213	-0.092	-0.41	0.595	-0.227	-1347	0.139	0.078	-0.247	0.545	0.087	-0.104	0.33	63.51	3.15e-14	83.3	2028	NC_020845
3857	16651	gi|9631622|ref|NP_048401.1|	5.75e-15	85.67	3.22e-48	SERA_SYNY3	syn:sll1908	K00058	GO:0016597 // GO:0051287 // GO:0004617 // GO:0006564 // GO:0009070	Amino-acid biosynthesis;Complete proteome;NAD;Oxidoreductase;Reference proteome;Serine biosynthesis.;	Paramecium bursaria Chlorella virus 1	0.463	0.11	0.303	-0.434	-1047	0.169	-0.061	-0.698	0.933	0.107	-0.307	0.903	76.92	7.39e-14	80.6	1369	NC_000852
19166	74994	gi|73852889|ref|YP_294173.1|	2.38e-18	68.45	1.25e-13	ACO1_SCHPO	spo:SPCC1281.06c	K00507	GO:0005783 // GO:0005789 // GO:0016021 // GO:0031227 // GO:0046872 // GO:0004768 // GO:0006633 // GO:0006636	Complete proteome;Electron transport;Fatty acid biosynthesis;Fatty acid metabolism;Heme;Iron;Lipid biosynthesis;Lipid metabolism;Membrane;Metal-binding;Oxidoreductase;Reference proteome;Transmembrane;Transmembrane helix;Transport.;	Emiliania huxleyi virus 86	1912	0.7	0.656	-0.099	-0.489	0.59	1905	1050	0.548	0.213	-0.201	0.81	76.92	7.39e-14	80.6	1521	NC_007346
20705	81497	gi|73852837|ref|YP_294121.1|	2.13e-05	70.39	4.69e-08	ABHDB_BOVIN	bta:510109	K13703	GO:0005739 // GO:0016787	Complete proteome;Hydrolase;Reference proteome.;	Emiliania huxleyi virus 86	-0.061	0.32	0.827	-0.275	-0.203	0.21	-0.231	0.271	0.589	-0.081	0.805	0.893	76.92	7.39e-14	80.6	1521	NC_007346
2700	11572	gi|73852520|ref|YP_293804.1|	3.87e-32	90.85	9.89e-125	BIOF_CELJU	cja:CJA_0427	K00652	GO:0008710 // GO:0030170 // GO:0009102	Biotin biosynthesis;Complete proteome;Pyridoxal phosphate;Reference proteome;Transferase.;	Emiliania huxleyi virus 86	1188	0.776	0.344	-0.476	-1113	0.425	0.601	0.188	0.552	-0.097	-0.458	0.762	80.95	7.92e-14	80.6	1465	NC_007346
16714	65840	gi|209967989|ref|YP_002296164.1|	2.06e-48	94.4	2.55e-106	BIOF_CLOTH	cth:Cthe_0022	K00652	GO:0008710 // GO:0030170 // GO:0009102	Biotin biosynthesis;Complete proteome;Pyridoxal phosphate;Reference proteome;Transferase.;	Emiliania huxleyi virus 86	0.99	1674	0.527	-0.473	-1064	0.261	-0.216	-0.716	0.823	0.475	0.269	0.202	80.95	7.92e-14	80.6	1465	NC_007346
13362	52575	gi|73852520|ref|YP_293804.1|	2.79e-27	99.49	1.16e-109	BIOF_PHOPR	ppr:PBPRA2328	K00652	GO:0008710 // GO:0030170 // GO:0009102	Biotin biosynthesis;Complete proteome;Pyridoxal phosphate;Reference proteome;Transferase.;	Emiliania huxleyi virus 86	0.351	0.81	0.104	0.047	0.37	0.875	-0.026	0.183	0.868	0.314	0.623	0.169	65.57	8.3e-14	80.6	1705	NC_007346
27570	110697	gi|726646999|ref|YP_009012397.1|	1.3e-133	97.6	5.42e-142	RMLA1_SHIFL	sfx:S2225	K00973	GO:0008879 // GO:0046872 // GO:0019305 // GO:0045226 // GO:0009243	Complete proteome;Lipopolysaccharide biosynthesis;Magnesium;Metal-binding;Nucleotidyltransferase;Transferase.;	Enterobacteria phage phi92	0.209	1502	0.451	0.305	1895	0.228	0.143	0.881	0.109	-0.209	0.226	0.39	65.57	8.3e-14	80.6	1535	OL656106
27571	110700	gi|726646998|ref|YP_009012396.1|	2.77e-52	91.15	7.41e-65	RMLC_SHIFL	sfx:S2223	K01790	GO:0008830 // GO:0019305 // GO:0045226 // GO:0009103 // GO:0009243	Complete proteome;Isomerase;Lipopolysaccharide biosynthesis.;	Enterobacteria phage phi92	-0.481	-0.667	0.311	-0.421	-0.448	0.341	-0.59	-0.838	0.17	-0.765	-1188	0.185	65.57	8.3e-14	80.6	1535	OL656106
23227	91723	gi|849122351|ref|YP_009153153.1|	2.98e-129	99	0	CLPC_STAES	sep:SE0287	K03696	GO:0005524 // GO:0019538	ATP-binding;Chaperone;Complete proteome;Nucleotide-binding;Stress response.;	Klebsiella phage K64-1	-0.478	-0.377	0.107	-0.255	-0.344	0.414	-0.005	0.389	0.894	-0.126	-0.622	0.363	67.8	8.8e-14	80.6	1625	NC_027399
2498	10746	gi|209967989|ref|YP_002296164.1|	4.52e-28	100	8.48e-106	BIOF_PSEAE	pae:PA0501	K00652	GO:0008710 // GO:0030170 // GO:0009102	Biotin biosynthesis;Complete proteome;Pyridoxal phosphate;Reference proteome;Transferase.;	Emiliania huxleyi virus 86	0.285	1107	0.529	-0.507	-0.385	0.201	-0.138	0.661	0.981	-0.366	-0.373	0.221	84.21	9.06e-14	80.6	1671	NC_007346
12517	48690	gi|73852520|ref|YP_293804.1|	2.71e-38	100	0	KBL_SALTY	stm:STM3709	K00639	GO:0008890 // GO:0030170 // GO:0009058 // GO:0019518	Acyltransferase;Complete proteome;Pyridoxal phosphate;Reference proteome;Transferase.;	Emiliania huxleyi virus 86	0.778	0.599	0.119	-0.218	-0.736	0.453	-0.385	-1018	0.356	0.085	-0.65	0.402	84.21	9.06e-14	80.6	1504	NC_007346
28187	113398	gi|209967989|ref|YP_002296164.1|	6.83e-21	94.67	1.69e-84	BIOF_PSEA7	pap:PSPA7_0601	K00652	GO:0008710 // GO:0030170 // GO:0009102	Biotin biosynthesis;Complete proteome;Pyridoxal phosphate;Transferase.;	Emiliania huxleyi virus 86	-1248	-0.212	0.079	-1213	-0.965	0.008	-0.486	0.94	0.37	-1084	-0.974	0.137	84.21	9.06e-14	80.6	1504	NC_007346
8419	32550	gi|593777538|ref|YP_009015381.1|	6.82e-98	94.51	3.27e-177	RARA_ECOLI	eco:b0892	K07478	GO:0030894 // GO:0005524 // GO:0003677 // GO:0006310 // GO:0006261	3D-structure;ATP-binding;Complete proteome;DNA replication;Nucleotide-binding;Reference proteome.;	Bacillus phage G	0.19	0.891	0.812	-0.422	-0.611	0.117	-0.692	-1393	0.177	0.125	0.308	0.878	66.2	9.43e-14	81.5	1740	NC_023719
42413	168574	gi|593777710|ref|YP_009015557.1|	1.31e-119	100	0	GYRA_PSEAE	pae:PA3168	K02469	GO:0005694 // GO:0005737 // GO:0009330 // GO:0009295 // GO:0005524 // GO:0003677 // GO:0003918 // GO:0007059 // GO:0006265 // GO:0006268	ATP-binding;Complete proteome;Cytoplasm;DNA-binding;Isomerase;Nucleotide-binding;Reference proteome;Topoisomerase.;	Bacillus phage G	0.1	1921	0.641	0.05	2571	0.983	-0.234	0.943	0.129	-0.227	1210	0.389	66.2	9.43e-14	81.5	1740	NC_023719
7179	28340	gi|209967989|ref|YP_002296164.1|	1.55e-37	100	0	KBL_SALTY	stm:STM3709	K00639	GO:0008890 // GO:0030170 // GO:0009058 // GO:0019518	Acyltransferase;Complete proteome;Pyridoxal phosphate;Reference proteome;Transferase.;	Emiliania huxleyi virus 86	0.141	0.015	0.142	-0.221	-0.731	0.189	-0.09	-0.294	0.536	0.362	0.085	0.433	82.28	9.99e-14	80.6	1841	NC_007346
32383	130130	gi|526178751|ref|YP_008242330.1|	1.74e-88	96.7	0	CH60_PORG3	pgn:PGN_1452	K04077	GO:0005737 // GO:0005524 // GO:0042026	ATP-binding;Chaperone;Complete proteome;Cytoplasm;Nucleotide-binding.;	Cellulophaga phage phi14:2	1872	-0.433	0.769	3163	0.848	0.278	2359	-0.242	0.431	4148	1070	0.231	75.59	2.56e-13	79.7	1358	NC_021806
26190	104586	gi|73852837|ref|YP_294121.1|	8.94e-12	90.38	1.48e-46	LIP1_PSYIM	No_KEGG	No_KEGGKO	GO:0009279 // GO:0004806 // GO:0016042	Cell outer membrane;Hydrolase;Lipid degradation;Lipid metabolism;Lipoprotein;Membrane;Palmitate;Signal.;	Emiliania huxleyi virus 86	-0.073	-0.184	0.472	-0.405	-0.375	0.223	-0.359	-0.706	0.087	-0.295	-0.807	0.16	87.3	2.58e-13	78.8	1519	NC_007346
1118	4724	gi|73852837|ref|YP_294121.1|	7.87e-09	96.34	4.98e-41	LIP1_PSYIM	No_KEGG	No_KEGGKO	GO:0009279 // GO:0004806 // GO:0016042	Cell outer membrane;Hydrolase;Lipid degradation;Lipid metabolism;Lipoprotein;Membrane;Palmitate;Signal.;	Emiliania huxleyi virus 86	-0.064	0.65	0.688	0.075	1692	0.658	-0.081	0.65	0.936	0.175	1092	0.312	68.07	2.69e-13	78.8	1587	NC_007346
4682	19375	gi|593777729|ref|YP_009015576.1|	1.55e-05	91.72	4.94e-53	WBDQ_ECO57	ecs:ECs2837	K03207	GO:0008727 // GO:0000287 // GO:0009243	Complete proteome;Hydrolase;Lipopolysaccharide biosynthesis;Magnesium;Metal-binding.;	Bacillus phage G	-0.242	1291	0.125	-1297	0.81	0.287	-2337	1045	0.181	0.099	-0.362	0.722	65.61	2.79e-13	78.8	1479	NC_023719
4683	19377	gi|472340900|ref|YP_007674420.1|	4.46e-47	97.27	2.41e-60	GM4D_SHIFL	sfx:S2239	K01711	GO:0008446 // GO:0070401 // GO:0042351 // GO:0019673	Complete proteome;Lyase;NADP.;	Synechococcus phage S-SKS1	-2191	0.396	0.225	0.188	-0.927	0.59	-0.421	0.083	0.52	-0.964	1047	0.85	65.61	2.79e-13	78.8	1479	NC_020851
40211	159191	gi|89885991|ref|YP_516188.1|	8e-98	90.19	4.2e-22	TERL_BPP22	vg:2944239	No_KEGGKO	GO:0005524 // GO:0004519 // GO:0046872 // GO:0019076	3D-structure;ATP-binding;Complete proteome;Direct protein sequencing;Endonuclease;Hydrolase;Late protein;Magnesium;Metal-binding;Nuclease;Nucleotide-binding;Reference proteome;Viral genome packaging;Virus exit from host cell.;	Sodalis phage phiSG1	1647	0.6	0.629	1278	0.393	0.335	2124	1156	0.181	0.712	0.142	0.902	72.34	3.05e-13	79.7	1616	NC_007902
26186	104561	gi|73852837|ref|YP_294121.1|	4.75e-08	95.78	5.92e-37	LIP1_PSYIM	No_KEGG	No_KEGGKO	GO:0009279 // GO:0004806 // GO:0016042	Cell outer membrane;Hydrolase;Lipid degradation;Lipid metabolism;Lipoprotein;Membrane;Palmitate;Signal.;	Emiliania huxleyi virus 86	0.435	0.719	0.605	-0.884	-1119	0.159	-0.307	-0.416	0.834	0.319	0.029	0.347	80	3.2e-13	79.7	1878	NC_007346
2637	11367	gi|363540781|ref|YP_004894695.1|	6.83e-08	100	2.57e-26	MLHB_RHOER	ag:CAC17806	K14731	GO:0046573 // GO:0008152	Direct protein sequencing;Hydrolase.;	Megavirus chiliensis	0.152	0.508	0.651	-0.363	-0.296	0.021	-0.003	1193	0.612	-0.557	-0.988	0.245	77.06	3.48e-13	79.7	1841	NC_016072
6754	26826	gi|712915685|ref|YP_009103416.1|	1.04e-12	69.35	1.25e-08	A9Q1V3_9CAUD	vg:5797400	K09961	No_GOcodes	Complete proteome {ECO:0000313|Proteomes:UP000002080}.;	Aeromonas phage pAh6-C	-0.737	-0.215	0.649	0.382	-1079	0.489	0.414	-0.938	0.709	-0.382	0.286	0.943	77.06	3.48e-13	79.7	829	NC_025459
24409	96853	gi|948298243|ref|YP_009177770.1|	8.06e-28	100	2e-97	MUTY_ECOLI	eco:b2961	K03575	GO:0051539 // GO:0003677 // GO:0019104 // GO:0016787 // GO:0046872 // GO:0006284	3D-structure;4Fe-4S;Complete proteome;DNA damage;DNA repair;Glycosidase;Hydrolase;Iron;Iron-sulfur;Metal-binding;Reference proteome.;	Aeropyrum pernix spindle-shaped virus 1	1239	-0.109	0.278	0.534	-0.112	0.771	0.053	-1058	0.961	1057	-0.722	0.971	77.06	3.48e-13	79.7	1841	NC_028268
26652	106661	gi|73852837|ref|YP_294121.1|	1.55e-05	100	3.73e-66	MEST_MOUSE	mmu:17294	No_KEGGKO	GO:0005783 // GO:0005789 // GO:0070062 // GO:0016021 // GO:0016787 // GO:0007498 // GO:0010883 // GO:0032526	Alternative splicing;Complete proteome;Endoplasmic reticulum;Glycoprotein;Hydrolase;Membrane;Reference proteome;Transmembrane;Transmembrane helix.;	Emiliania huxleyi virus 86	4585	1847	0.163	-1627	-0.899	0.653	4511	1806	0.178	1633	0.299	0.929	77.06	3.48e-13	79.7	1841	NC_007346
11264	42456	gi|73852610|ref|YP_293894.1|	1.12e-71	90.68	1.36e-72	PIF1_XENLA	xla:734585	K15255	GO:0005739 // GO:0005634 // GO:0005524 // GO:0043141 // GO:0003677 // GO:0006310 // GO:0006281 // GO:0000002 // GO:0000723	ATP-binding;DNA damage;DNA recombination;DNA repair;DNA-binding;Helicase;Hydrolase;Mitochondrion;Nucleotide-binding;Nucleus.;	Emiliania huxleyi virus 86	-1070	1583	0.209	0.074	0.575	0.578	0.037	0.694	0.933	0.18	0.509	0.044	68.07	3.61e-13	78.8	857	NC_007346
12353	47991	gi|73852534|ref|YP_293818.1|	9.91e-23	100	0	RPOC_PARD8	pdi:BDI_2263	K03046	GO:0003677 // GO:0003899 // GO:0006351	Complete proteome;DNA-directed RNA polymerase;Nucleotidyltransferase;Reference proteome;Transcription;Transferase.;	Emiliania huxleyi virus 86	1160	0.075	0.754	1926	1601	0.473	2014	0.83	0.354	2016	0.091	0.238	82.9	3.64e-13	79.7	1730	NC_007346
12553	48814	gi|73852534|ref|YP_293818.1|	2.23e-45	99.61	0	RPOC_NITOC	noc:Noc_2330	K03046	GO:0003677 // GO:0003899 // GO:0006351	Complete proteome;DNA-directed RNA polymerase;Nucleotidyltransferase;Reference proteome;Transcription;Transferase.;	Emiliania huxleyi virus 86	-0.255	-0.806	0.119	-0.301	-0.825	0.083	-0.278	-0.657	0.04	-0.322	-0.094	0.387	82.9	3.64e-13	79.7	2136	NC_007346
8788	33825	gi|9633585|ref|NP_050999.1|	9.21e-13	92.63	2.01e-11	INTD_ECOLI	eco:b0537	No_KEGGKO	GO:0005829 // GO:0003677 // GO:0008979 // GO:0006310 // GO:0046718	Complete proteome;DNA integration;DNA recombination;Reference proteome;Viral genome integration;Virus entry into host cell.;	Endosymbiont phage APSE-1	0.68	-0.206	0.778	-3213	-2144	0.414	-1041	-1812	0.714	-0.283	-1474	0.681	88.53	4.25e-13	79.7	2486	NC_000935
21773	85794	gi|971742384|ref|YP_009196839.1|	1.12e-10	100	3.1e-51	QUEE_SHIFL	sfx:S2984	K10026	GO:0051539 // GO:0016840 // GO:0000287 // GO:1904047 // GO:0008616	4Fe-4S;Complete proteome;Iron;Iron-sulfur;Lyase;Magnesium;Metal-binding;Queuosine biosynthesis;S-adenosyl-L-methionine.;	Enterobacteria phage CAjan	0.561	0.854	0.748	-0.14	-0.33	0.396	0.432	0.265	0.634	-0.478	-0.478	0.847	88.53	4.25e-13	79.7	1007	NC_028776
26044	103950	gi|157166006|ref|YP_001449258.1|	1.01e-05	97.69	6.93e-31	HIGA_SHIFL	sfx:S3329	K18831	GO:0043565 // GO:0006355 // GO:0006351	Complete proteome;DNA-binding;Repressor;Transcription;Transcription regulation.;	Enterobacteria phage BP-4795	0.508	1480	0.287	-0.468	-0.858	0.037	0.392	1228	0.168	-0.181	0.714	0.939	88.53	4.25e-13	79.7	2013	NC_004813
6689	26577	gi|37626176|gb|AAQ96551.1|	8.17e-09	98.58	4.65e-09	Q6VSZ7_9CAUD	No_KEGG	No_KEGGKO	No_GOcodes	No_keywords	Vibrio phage VP16C	-1068	-1138	0.37	-1465	-1476	0.164	-2250	-2209	0.213	-0.923	-1731	0.61	82.93	5.31e-13	81.5	9686	AY328853
6690	26579	gi|327198438|ref|YP_004327026.1|	1.25e-40	100	4.41e-37	CAPSD_BPFO1	vg:2744044	No_KEGGKO	GO:0030430 // GO:0019028	Capsid protein;Complete proteome;Host cytoplasm;Late protein;Reference proteome;Virion.;	Erwinia phage phiEa104	0.94	2296	0.362	0.054	0.78	0.895	0.455	1436	0.619	-0.678	-4302	0.378	82.93	5.31e-13	81.5	9686	NC_015292
6691	26589	gi|327198433|ref|YP_004327021.1|	7.3e-129	93.91	1.77e-126	E5AFX7_9CAUD	vg:10351187	No_KEGGKO	No_GOcodes	Complete proteome {ECO:0000313|Proteomes:UP000006893}.;	Erwinia phage phiEa104	0.216	2154	0.221	0.2	1867	0.085	0.194	1974	0.109	0.048	1733	0.495	82.93	5.31e-13	81.5	9686	NC_015292
6692	26599	gi|640883517|ref|YP_009030973.1|	6.51e-124	98.96	1.69e-121	H6W7Y5_9CAUD	vg:14011723	No_KEGGKO	No_GOcodes	Complete proteome {ECO:0000313|Proteomes:UP000009052}.;	Escherichia phage vB_EcoM_FFH2	-0.395	-0.858	0.127	-0.247	0.001	0.104	-0.141	-0.418	0.207	-0.785	-3884	0.288	82.93	5.31e-13	81.5	9686	NC_024134
6694	26609	gi|327198432|ref|YP_004327020.1|	4.14e-28	88.14	1e-25	E5AFX6_9CAUD	vg:10351111	No_KEGGKO	No_GOcodes	Complete proteome {ECO:0000313|Proteomes:UP000006893}.;	Erwinia phage phiEa104	0.81	-0.215	0.634	-1400	-1632	0.424	-1400	-1966	0.548	-0.488	-1507	0.501	82.93	5.31e-13	81.5	9686	NC_015292
16180	63511	gi|971744922|ref|YP_009199141.1|	3.35e-06	100	2.7e-65	FLIA_PSEAE	pae:PA1455	K02405	GO:0005737 // GO:0003677 // GO:0003899 // GO:0016987 // GO:0003700 // GO:2000147 // GO:0006355 // GO:0030435 // GO:0001123	Complete proteome;Cytoplasm;DNA-binding;Reference proteome;Sigma factor;Transcription;Transcription regulation.;	Brevibacillus phage Jenst	2673	0.214	0.614	0.737	-0.479	0.59	3409	1095	0.113	4295	1675	0.704	82.93	5.31e-13	81.5	1580	NC_028805
24432	96950	gi|13095653|ref|NP_076568.1|	4.43e-32	100	0	PUR4_PSEAE	pae:PA3763	K01952	GO:0005737 // GO:0005524 // GO:0046872 // GO:0004642 // GO:0006189 // GO:0006541 // GO:0006164 // GO:0009156	ATP-binding;Complete proteome;Cytoplasm;Glutamine amidotransferase;Ligase;Magnesium;Metal-binding;Nucleotide-binding;Purine biosynthesis;Reference proteome.;	Bovine herpesvirus 4	-0.07	0.049	0.815	-0.285	-0.095	0.23	0.154	0.981	0.283	-0.258	-0.752	0.533	82.93	5.31e-13	81.5	2180	NC_002665
17778	70204	gi|849253262|ref|YP_009149878.1|	1.99e-30	99.42	0	DPO1_PSEAE	pae:PA5493	K02335	GO:0005737 // GO:0008408 // GO:0008409 // GO:0003677 // GO:0003887 // GO:0006281 // GO:0006261	Complete proteome;DNA damage;DNA repair;DNA replication;DNA-binding;DNA-directed DNA polymerase;Exonuclease;Hydrolase;Nuclease;Nucleotidyltransferase;Reference proteome;Transferase.;	Enterobacteria phage DT57C	0.011	1231	0.939	-0.12	1401	0.674	-0.076	1246	0.885	-0.17	0.535	0.193	83.12	8.9e-13	77.9	1504	NC_027356
36887	146632	gi|431810288|ref|YP_007237172.1|	5.02e-26	56.71	1.5e-22	VASS_BPFR	No_KEGG	No_KEGGKO	GO:0019012 // GO:0046718 // GO:0039666	Complete proteome;Host-virus interaction;Viral attachment to host cell;Viral attachment to host cell pilus;Virion;Virus entry into host cell.;	Enterobacteria phage Hgal1	0.713	1519	0.32	-0.124	-0.144	0.963	-0.071	-0.471	0.426	0.402	0.264	0.36	83.12	8.9e-13	77.9	1504	NC_019922
6710	26661	gi|593777806|ref|YP_009015653.1|	5.85e-16	91.35	9.58e-29	YDAM_ECOLI	eco:b1341	No_KEGGKO	GO:0005622 // GO:0052621 // GO:0005525 // GO:0042802 // GO:0046872 // GO:0000155 // GO:0051091 // GO:1900233	Complete proteome;GTP-binding;Magnesium;Metal-binding;Nucleotide-binding;Reference proteome;Repeat;Transferase.;	Bacillus phage G	-0.005	-0.396	0.997	-0.66	-1550	0.578	-0.24	-0.692	0.927	0.046	-0.961	0.792	69.95	9.09e-13	77	1535	NC_023719
7011	27745	gi|9625383|ref|NP_039615.1|	1.09e-33	88.27	3.17e-33	REP_BPI22	vg:1260718	No_KEGGKO	GO:0003677 // GO:0003910 // GO:0004519 // GO:0006260	Alternative initiation;Complete proteome;DNA replication;DNA-binding;Endonuclease;Hydrolase;Ligase;Nuclease.;	Enterobacteria phage I2-2	-0.045	1596	0.77	0.041	1479	0.836	-0.014	1559	0.992	-0.067	1619	0.759	82.67	9.09e-13	77.9	1536	NC_001332
14055	55217	gi|593777708|ref|YP_009015555.1|	1.71e-107	99.41	0	GYRB_PSEPU	No_KEGG	No_KEGGKO	GO:0005694 // GO:0005737 // GO:0005524 // GO:0003677 // GO:0003918 // GO:0000287 // GO:0006265 // GO:0006261 // GO:0046677	Antibiotic resistance;ATP-binding;Cytoplasm;DNA-binding;Isomerase;Magnesium;Metal-binding;Nucleotide-binding;Topoisomerase.;	Bacillus phage G	-0.068	-0.229	0.049	0.001	0.332	0.94	-0.002	0.579	0.829	-0.168	2129	0.433	69.95	9.09e-13	77	1382	NC_023719
26811	107390	gi|593777806|ref|YP_009015653.1|	3.57e-05	76.72	2.38e-12	Y1727_PSEAE	pae:PA1727	No_KEGGKO	GO:0016021 // GO:0005886	Cell membrane;Complete proteome;Membrane;Reference proteome;Transmembrane;Transmembrane helix.;	Bacillus phage G	0.362	0.865	0.535	-0.492	-1057	0.184	-0.287	-0.334	0.396	-0.321	-0.042	0.538	69.95	9.09e-13	77	1535	NC_023719
40914	162082	gi|9625382|ref|NP_039614.1|	7.61e-05	92.23	2.51e-05	GSPD1_DICCH	No_KEGG	No_KEGGKO	GO:0009279 // GO:0015627 // GO:0008565 // GO:0015628	Cell outer membrane;Membrane;Protein transport;Signal;Transport.;	Enterobacteria phage I2-2	-0.088	-0.226	0.052	-0.111	1710	0.334	-0.002	0.579	0.829	0.029	0.187	0.154	82.67	9.09e-13	77.9	1536	NC_001332
6113	24471	gi|593777806|ref|YP_009015653.1|	1.36e-16	99.38	5.78e-32	YDAM_ECOLI	eco:b1341	No_KEGGKO	GO:0005622 // GO:0052621 // GO:0005525 // GO:0042802 // GO:0046872 // GO:0000155 // GO:0051091 // GO:1900233	Complete proteome;GTP-binding;Magnesium;Metal-binding;Nucleotide-binding;Reference proteome;Repeat;Transferase.;	Bacillus phage G	-0.501	-0.382	0.803	-0.918	-1074	0.539	-0.93	-0.884	0.691	-0.59	-0.445	0.754	69.95	9.79e-13	77	1651	NC_023719
14054	55210	gi|593777708|ref|YP_009015555.1|	8.87e-113	99.45	0	GYRB_PSEPU	No_KEGG	No_KEGGKO	GO:0005694 // GO:0005737 // GO:0005524 // GO:0003677 // GO:0003918 // GO:0000287 // GO:0006265 // GO:0006261 // GO:0046677	Antibiotic resistance;ATP-binding;Cytoplasm;DNA-binding;Isomerase;Magnesium;Metal-binding;Nucleotide-binding;Topoisomerase.;	Bacillus phage G	-0.212	0.397	0.459	-0.225	0.226	0.511	-0.338	-0.155	0.161	-0.561	-1486	0.301	69.95	9.79e-13	77	1486	NC_023719
16608	65409	gi|593777701|ref|YP_009015548.1|	7.85e-16	94.94	4.41e-110	Y075_SYNY3	syn:slr0075	K09013	GO:0005524 // GO:0016887 // GO:0006810	ATP-binding;Complete proteome;Nucleotide-binding;Reference proteome;Transport.;	Bacillus phage G	0.294	0.398	0.166	-0.068	0.228	0.966	0.58	1313	0.248	-0.037	-0.489	0.611	69.95	9.79e-13	77	1651	NC_023719
7710	30091	gi|428782341|ref|YP_007112099.1|	1.7e-18	100	1.91e-36	E8M0Y2_9VIBR	No_KEGG	No_KEGGKO	GO:0006355	Complete proteome {ECO:0000313|Proteomes:UP000006228}.;	Enterobacteria phage mEp460	1337	0.284	0.261	-0.066	-0.395	0.73	1311	1027	0.274	3684	2221	0.233	67.32	9.83e-13	78.8	2316	NC_019716
29337	118343	gi|526178751|ref|YP_008242330.1|	7.64e-110	97.05	0	CH60_FLAPJ	fps:FP1985	K04077	GO:0005737 // GO:0005524 // GO:0042026	ATP-binding;Chaperone;Complete proteome;Cytoplasm;Nucleotide-binding;Reference proteome.;	Cellulophaga phage phi14:2	-0.443	-2361	0.598	-0.492	-1820	0.479	-0.647	-3118	0.45	-0.615	-3295	0.248	67.32	9.83e-13	78.8	5147	NC_021806
29338	118346	gi|156564025|ref|YP_001429767.1|	3.71e-09	98.86	2.09e-35	CH10_BACFR	bfr:BF3396	K04078	GO:0005737 // GO:0006457	Chaperone;Complete proteome;Cytoplasm.;	Bacillus phage 0305phi8-36	-0.112	-0.876	0.92	-3655	-3674	0.386	-0.908	-1418	0.615	-3893	-3155	0.441	67.32	9.83e-13	78.8	5147	NC_009760
32391	130163	gi|435439301|ref|YP_007111409.1|	1.52e-21	93.89	3.68e-19	K7PJT6_9CAUD	vg:14182058	No_KEGGKO	No_GOcodes	Complete proteome {ECO:0000313|Proteomes:UP000010396}.;	Enterobacteria phage mEp237	-0.098	-0.317	0.597	-0.159	-0.482	0.675	0.032	-0.085	0.747	0.42	0.325	0.766	67.32	9.83e-13	78.8	1158	NC_019704
38844	153767	gi|9633542|ref|NP_050655.1|	1.03e-37	100	4.99e-41	BINR_STAAU	pg:13875954	No_KEGGKO	GO:0003677 // GO:0000150 // GO:0015074	DNA integration;DNA invertase;DNA recombination;DNA-binding;Plasmid;Transposable element.;	Enterobacteria phage Mu	-0.321	-0.272	0.028	0.043	0.454	0.72	-0.898	2596	0.335	0.143	0.368	0.071	81.82	9.85e-13	77	1496	NC_000929
16981	66824	gi|530545909|ref|YP_008409510.1|	3.44e-136	99.42	0	RECA_HAHCH	hch:HCH_05232	K03553	GO:0005737 // GO:0005524 // GO:0003684 // GO:0008094 // GO:0003697 // GO:0006310 // GO:0006281 // GO:0009432	ATP-binding;Complete proteome;Cytoplasm;DNA damage;DNA recombination;DNA repair;DNA-binding;Nucleotide-binding;Reference proteome;SOS response.;	Mycobacterium phage DrDrey	0.968	1165	0.144	-0.22	-0.829	0.727	0.059	-0.741	0.824	0.202	-0.309	0.989	63.4	9.86e-13	77.9	1497	KF306380
35590	142353	gi|46401710|ref|YP_006556.1|	1.69e-28	89.91	9.73e-24	PP_LAMBD	vg:2703476	K07313	GO:0046872 // GO:0004721	3D-structure;Complete proteome;Hydrolase;Manganese;Metal-binding;Protein phosphatase;Reference proteome.;	Enterobacteria phage P1	-0.234	-0.14	0.075	-0.113	0.465	0.402	-0.147	0.848	0.299	-1307	1847	0.252	63.4	9.86e-13	77.9	1497	GL545255
96	382	gi|593777805|ref|YP_009015652.1|	7.33e-09	100	1.47e-62	RUVC_AERHH	aha:AHA_1301	K01159	GO:0008821 // GO:0000287 // GO:0003676 // GO:0006310 // GO:0006281	Complete proteome;DNA damage;DNA recombination;DNA repair;Hydrolase;Magnesium;Metal-binding;Nuclease;Reference proteome.;	Bacillus phage G	0.103	-0.655	0.789	-0.238	-0.699	0.321	-0.216	-0.775	0.523	-0.399	-1537	0.23	66.78	1.24e-12	79.7	1459	NC_023719
7205	28414	gi|9627511|ref|NP_042035.1|	2.19e-87	97.35	8.08e-154	INTA_ECOLI	eco:b2622	No_KEGGKO	GO:0019038 // GO:0008979 // GO:0043565 // GO:0006310 // GO:0032359 // GO:0046718	Complete proteome;DNA integration;DNA recombination;Reference proteome;Viral genome integration;Virus entry into host cell.;	Enterobacteria phage P4	0.73	1806	0.347	0.231	0.585	0.159	0.256	0.616	0.49	0.354	0.922	0.745	66.78	1.24e-12	79.7	1459	NC_001609
7217	28453	gi|9627511|ref|NP_042035.1|	1.84e-15	85.61	4.93e-36	INTA_ECOLI	eco:b2622	No_KEGGKO	GO:0019038 // GO:0008979 // GO:0043565 // GO:0006310 // GO:0032359 // GO:0046718	Complete proteome;DNA integration;DNA recombination;Reference proteome;Viral genome integration;Virus entry into host cell.;	Enterobacteria phage P4	-0.018	-0.272	0.03	0.001	0.358	0.861	-0.009	0.693	0.401	0.008	0.256	0.125	66.78	1.24e-12	79.7	1459	NC_001609
23347	92243	gi|593777710|ref|YP_009015557.1|	4.56e-118	100	0	GYRA_SALTY	stm:STM2272	K02469	GO:0005694 // GO:0005737 // GO:0009330 // GO:0009295 // GO:0005524 // GO:0003677 // GO:0003918 // GO:0007059 // GO:0006265 // GO:0006268	ATP-binding;Complete proteome;Cytoplasm;DNA-binding;Isomerase;Nucleotide-binding;Reference proteome;Topoisomerase.;	Bacillus phage G	0.262	1044	0.098	0.188	1660	0.319	0.243	2490	0.249	0.16	1318	0.488	66.78	1.24e-12	79.7	6482	NC_023719
24360	96637	gi|18249875|ref|NP_543063.1|	1.98e-12	100	2.13e-13	Y1416_COXBU	cbu:CBU_1416	No_KEGGKO	GO:0043565 // GO:0006355 // GO:0006351	Complete proteome;DNA-binding;Reference proteome;Transcription;Transcription regulation.;	Enterobacteria phage phiP27	4921	0.574	0.172	2301	-0.213	0.895	3882	0.284	0.297	4768	0.048	0.544	66.78	1.24e-12	79.7	1459	NC_003356
31799	127883	gi|9627511|ref|NP_042035.1|	7.39e-19	90.91	1.01e-39	INTA_ECOLI	eco:b2622	No_KEGGKO	GO:0019038 // GO:0008979 // GO:0043565 // GO:0006310 // GO:0032359 // GO:0046718	Complete proteome;DNA integration;DNA recombination;Reference proteome;Viral genome integration;Virus entry into host cell.;	Enterobacteria phage P4	-0.082	-1834	0.6	0.093	-0.798	0.484	0.003	-0.297	0.892	0.086	-1006	0.543	66.78	1.24e-12	79.7	1459	NC_001609
40429	160100	gi|726647000|ref|YP_009012398.1|	1.56e-35	97.22	2.45e-68	RMLB_SHIFL	sfx:S2227	K01710	GO:0008460 // GO:0019305 // GO:0045226 // GO:0009103 // GO:0009243	Complete proteome;Lipopolysaccharide biosynthesis;Lyase;NAD.;	Enterobacteria phage phi92	0.002	0.499	0.989	-0.229	0.787	0.021	0.056	1681	0.839	-0.322	0.338	0.082	66.78	1.24e-12	79.7	1459	OL656106
1643	7064	gi|589889448|ref|YP_009004831.1|	1.45e-08	79.26	6.2e-34	SSPB_ECOLI	eco:b3228	K03600	GO:0005829 // GO:0005840 // GO:0045732	3D-structure;Complete proteome;Direct protein sequencing;Reference proteome;Stress response.;	Erwinia phage Ea35-70	0.571	1881	0.172	0.056	1736	0.729	0.026	0.667	0.732	-0.257	-0.484	0.475	65.22	2.34e-12	77	1582	NC_023557
24997	99418	gi|593777538|ref|YP_009015381.1|	2.73e-74	97.84	6.13e-163	RARA_COXBU	cbu:CBU_1189	K07478	GO:0005524 // GO:0003677 // GO:0006260	ATP-binding;Complete proteome;DNA replication;Nucleotide-binding;Reference proteome.;	Bacillus phage G	0.036	1319	0.624	-0.079	0.92	0.148	-0.103	0.336	0.302	-0.1	1049	0.635	65.22	2.34e-12	77	791	NC_023719
36950	146867	gi|593777710|ref|YP_009015557.1|	2.16e-127	94.56	0	GYRA_BACHD	bha:BH0007	K02469	GO:0005694 // GO:0005737 // GO:0005524 // GO:0003677 // GO:0003918 // GO:0006265 // GO:0006261	ATP-binding;Complete proteome;Cytoplasm;DNA-binding;Isomerase;Nucleotide-binding;Reference proteome;Topoisomerase.;	Bacillus phage G	0.532	1308	0.162	0.028	-0.238	0.675	2082	4697	0.264	0.478	1633	0.702	65.22	2.34e-12	77	3514	NC_023719
13901	54644	gi|849122351|ref|YP_009153153.1|	2.94e-126	97.02	0	CLPB_OCEIH	No_KEGG	No_KEGGKO	GO:0005737 // GO:0005524 // GO:0019538	ATP-binding;Chaperone;Coiled coil;Complete proteome;Cytoplasm;Nucleotide-binding;Reference proteome;Repeat;Stress response.;	Klebsiella phage K64-1	1891	1396	0.114	-1554	0.418	0.059	-0.487	0.729	0.998	-1208	0.198	0.596	67.42	3.34e-12	75.2	1452	NC_027399
24081	95385	gi|254729571|ref|YP_003084253.1|	1.76e-58	100	0	DNAG_ECOL6	ecc:c3817	K02316	GO:1990077 // GO:0003677 // GO:0003896 // GO:0000287 // GO:0008270	Complete proteome;DNA replication;DNA-binding;DNA-directed RNA polymerase;Magnesium;Metal-binding;Nucleotidyltransferase;Primosome;Transcription;Transferase;Zinc;Zinc-finger.;	Cyanophage PSS2	0.361	1750	0.467	-0.173	0.563	0.725	-0.143	0.311	0.741	-0.196	-0.348	0.503	70.78	3.4e-12	76.1	1479	GU071090
1639	7053	gi|589889448|ref|YP_009004831.1|	5.22e-09	79.26	6.9e-35	SSPB_ECOLI	eco:b3228	K03600	GO:0005829 // GO:0005840 // GO:0045732	3D-structure;Complete proteome;Direct protein sequencing;Reference proteome;Stress response.;	Erwinia phage Ea35-70	1135	1471	0.323	0.223	0.686	0.697	0.478	0.433	0.394	0.235	-0.74	0.958	81.58	3.91e-12	75.2	1884	NC_023557
15623	60909	gi|589889448|ref|YP_009004831.1|	1.35e-13	83.67	1.73e-37	SSPB_ECOLI	eco:b3228	K03600	GO:0005829 // GO:0005840 // GO:0045732	3D-structure;Complete proteome;Direct protein sequencing;Reference proteome;Stress response.;	Erwinia phage Ea35-70	-0.317	-0.987	0.942	-1893	-0.912	0.438	0.446	0.004	0.899	-1523	-2022	0.514	81.58	3.91e-12	75.2	1696	NC_023557
20390	80072	gi|374531883|ref|YP_005098439.1|	8.06e-08	93.85	6.33e-13	No_ID	No_KEGG	No_KEGGKO	No_GOcodes	No_keywords	Erwinia phage PEp14	0.103	-0.338	0.938	-2586	-1443	0.28	-0.004	-0.453	0.875	-0.026	-0.947	0.93	85.94	4.61e-12	76.1	898	NC_016767
5287	21613	gi|327198438|ref|YP_004327026.1|	3e-29	91.77	2.63e-25	CAPSD_BPFO1	vg:2744044	No_KEGGKO	GO:0030430 // GO:0019028	Capsid protein;Complete proteome;Host cytoplasm;Late protein;Reference proteome;Virion.;	Erwinia phage phiEa104	-0.899	0.171	0.106	-1148	2438	0.303	0.647	2744	0.097	0.955	2898	0.271	80	4.72e-12	76.1	1840	NC_015292
6921	27459	gi|327198439|ref|YP_004327027.1|	7.24e-20	82.09	1.76e-17	E5AFY3_9CAUD	vg:10351117	No_KEGGKO	No_GOcodes	Complete proteome {ECO:0000313|Proteomes:UP000006893}.;	Erwinia phage phiEa104	-0.392	-1390	0.796	-0.651	-1363	0.52	-1109	-1667	0.416	-0.232	-1531	0.623	81.58	5.14e-12	75.2	2470	NC_015292
36066	143972	gi|327198438|ref|YP_004327026.1|	1.72e-41	100	8.47e-37	CAPSD_BPFO1	vg:2744044	No_KEGGKO	GO:0030430 // GO:0019028	Capsid protein;Complete proteome;Host cytoplasm;Late protein;Reference proteome;Virion.;	Erwinia phage phiEa104	4777	2000	0.507	0.792	-0.423	0.473	2625	-1556	0.471	-5285	-0.421	0.755	81.58	5.14e-12	75.2	1001	NC_015292
11502	43738	gi|593777765|ref|YP_009015612.1|	4.42e-13	100	6.13e-29	RMLA_STRGR	No_KEGG	No_KEGGKO	GO:0008879 // GO:0046872 // GO:0019872	Antibiotic biosynthesis;Magnesium;Metal-binding;Nucleotidyltransferase;Streptomycin biosynthesis;Transferase.;	Bacillus phage G	1069	1446	0.202	0.352	0.74	0.32	0.446	0.084	0.399	0.698	0.396	0.263	66.67	5.66e-12	76.1	1101	NC_023719
36255	144598	gi|593777710|ref|YP_009015557.1|	3.41e-114	96.21	0	GYRA_SALTY	stm:STM2272	K02469	GO:0005694 // GO:0005737 // GO:0009330 // GO:0009295 // GO:0005524 // GO:0003677 // GO:0003918 // GO:0007059 // GO:0006265 // GO:0006268	ATP-binding;Complete proteome;Cytoplasm;DNA-binding;Isomerase;Nucleotide-binding;Reference proteome;Topoisomerase.;	Bacillus phage G	0.239	5650	0.211	0.292	5419	0.031	0.459	6099	0.06	-0.013	-1273	0.088	66.67	5.66e-12	76.1	2445	NC_023719
8916	34271	gi|327198451|ref|YP_004327039.1|	2.94e-11	98.11	2.36e-10	H1ZV10_9VIRU	No_KEGG	No_KEGGKO	No_GOcodes	No_keywords	Erwinia phage phiEa104	-0.133	-0.411	0.797	-0.823	-1571	0.084	-0.693	-1613	0.294	-0.987	-3296	0.403	84.29	1.33e-11	74.3	1842	NC_015292
31709	127476	gi|219681328|ref|YP_002456092.1|	1.36e-21	94.71	1.98e-20	G0YPM1_9CAUD	No_KEGG	No_KEGGKO	No_GOcodes	Complete proteome {ECO:0000313|Proteomes:UP000008894}.;	Erwinia phage phiEa21-4	-0.358	0.166	0.154	-0.242	0.382	0.164	-0.401	-0.095	0.022	-0.67	-2308	0.195	84.29	1.33e-11	74.3	1842	NC_011811
3704	16122	gi|370703012|ref|YP_004956814.1|	6.2e-104	100	0	GLYA_FLAPJ	fps:FP0681	K00600	GO:0005737 // GO:0004372 // GO:0030170 // GO:0019264 // GO:0035999	Amino-acid biosynthesis;Complete proteome;Cytoplasm;One-carbon metabolism;Pyridoxal phosphate;Reference proteome;Transferase.;	Helicoverpa zea nudivirus 2	0.413	1196	0.396	-0.239	0.132	0.223	-0.211	0.465	0.236	-0.502	-1056	0.24	71.33	1.41e-11	74.3	1755	NC_004156
42165	167506	gi|589287556|ref|YP_009010160.1|	3.6e-15	91.67	7.25e-28	PHOL_SHIFL	sfx:S0644	K06217	GO:0005737 // GO:0005524	ATP-binding;Complete proteome;Cytoplasm;Nucleotide-binding.;	Erwinia phage PhiEaH1	-0.003	0.796	0.978	-0.154	0.493	0.001	-0.17	0.247	0.185	-0.193	0.103	0.427	71.33	1.41e-11	74.3	790	NC_023610
23662	93685	gi|56692917|ref|YP_164288.1|	1.99e-14	98.36	5.58e-28	CSRA_PECCC	No_KEGG	No_KEGGKO	GO:0003723 // GO:0006402 // GO:0006109	RNA-binding.;	Pseudomonas phage F116	1920	1408	0.405	-4163	-1257	0.255	0.227	0.156	0.902	0.789	-0.431	0.635	78.26	1.43e-11	74.3	1780	NC_006552
17547	69328	gi|589287556|ref|YP_009010160.1|	4.92e-11	100	1.77e-22	PHOL_SHIFL	sfx:S0644	K06217	GO:0005737 // GO:0005524	ATP-binding;Complete proteome;Cytoplasm;Nucleotide-binding.;	Erwinia phage PhiEaH1	-0.168	-0.122	0.23	-0.102	0.424	0.352	0.029	0.598	0.724	0.059	1488	0.933	86.67	1.48e-11	73.4	2043	NC_023610
6481	25835	gi|431810590|ref|YP_007237670.1|	4.86e-05	98.24	8.91e-13	PAIA_BACSU	bsu:BSU32150	No_KEGGKO	GO:0031248 // GO:0004145 // GO:0004596 // GO:0006474 // GO:0043939 // GO:0030435	3D-structure;Acyltransferase;Complete proteome;Direct protein sequencing;Reference proteome;Sporulation;Transferase.;	Erwinia phage phiEaH2	-3513	0.22	0.493	-0.702	0.462	0.815	0.124	1737	0.39	0.059	-0.23	0.789	83.82	1.5e-11	74.3	1866	NC_019929
10976	41317	gi|1039352349|ref|YP_009229830.1|	8.01e-10	88	7.2e-15	TNPA_ECOLI	pg:1263527	No_KEGGKO	GO:0003677 // GO:0004803 // GO:0006313	DNA recombination;DNA-binding;Plasmid;Transposable element;Transposition.;	Bacillus phage BMBtpLA	-0.037	-0.262	0.041	0.001	0.338	0.903	-0.031	1169	0.342	0.014	0.218	0.155	83.82	1.5e-11	74.3	840	NC_028748
14435	56701	gi|672551196|ref|YP_009052194.1|	2.5e-35	100	0	EFTU_FLAJ1	fjo:Fjoh_1936	K02358	GO:0005737 // GO:0005525 // GO:0003924 // GO:0003746	Complete proteome;Cytoplasm;Elongation factor;GTP-binding;Nucleotide-binding;Protein biosynthesis;Reference proteome.;	Aureococcus anophagefferens virus	-0.204	-0.666	0.173	-0.15	0.341	0.556	-0.161	-0.385	0.049	-0.345	-1759	0.458	83.82	1.5e-11	74.3	1866	OM876856
14437	56706	gi|333798264|ref|YP_004508537.1|	4.13e-11	100	6.03e-29	NUSG_VIBVU	vvu:VV1_1206	K02601	GO:0006354 // GO:0006353 // GO:0032784 // GO:0031564	Transcription;Transcription antitermination;Transcription regulation;Transcription termination.;	Synechococcus phage S-CRM01	0.232	0.449	0.661	-0.54	-1582	0.203	-0.401	-0.74	0.513	-0.705	-2625	0.255	83.82	1.5e-11	74.3	1866	NC_015569
24063	95301	gi|672551196|ref|YP_009052194.1|	6.87e-06	98.26	4.85e-68	EFG2_VIBVY	vvy:VV2668	K02355	GO:0005737 // GO:0005525 // GO:0003924 // GO:0003746	Complete proteome;Cytoplasm;Elongation factor;GTP-binding;Nucleotide-binding;Protein biosynthesis;Reference proteome.;	Aureococcus anophagefferens virus	0.17	-0.446	0.397	0.107	0.885	0.773	0.265	1841	0.509	0.007	0.392	1000	83.82	1.5e-11	74.3	2073	OM876856
39423	156130	gi|422935983|ref|YP_007005879.1|	1.72e-11	99.26	2.18e-37	PTPS_HUMAN	hsa:5805	K01737	GO:0005737 // GO:0005829 // GO:0005739 // GO:0003874 // GO:0042802 // GO:0046872 // GO:0006520 // GO:0007417 // GO:0050999 // GO:0006729	3D-structure;Complete proteome;Disease mutation;Lyase;Metal-binding;Phenylketonuria;Phosphoprotein;Reference proteome;Tetrahydrobiopterin biosynthesis;Zinc.;	Bacillus phage BCD7	5486	5338	0.391	0.857	0.649	0.52	-1813	0.987	0.418	1410	0.526	0.039	83.82	1.5e-11	74.3	1866	NC_019515
235	909	gi|431810590|ref|YP_007237670.1|	9.32e-06	98.66	7.03e-89	Q483Z0_COLP3	cps:CPS_1895	No_KEGGKO	GO:0008080	Complete proteome {ECO:0000313|Proteomes:UP000000547};Reference proteome {ECO:0000313|Proteomes:UP000000547};Transferase {ECO:0000313|EMBL:AAZ28426.1}.;	Erwinia phage phiEaH2	-0.598	1040	0.104	0.331	-0.979	0.525	-0.88	0.159	0.508	-0.165	0.121	0.882	74.34	1.65e-11	74.3	1838	NC_019929
42762	170323	gi|422935560|ref|YP_007005461.1|	2.28e-14	73.84	3.54e-08	TUBE2_BPT7	vg:1261024	No_KEGGKO	GO:0019012 // GO:0046718	Complete proteome;Reference proteome;Viral genome ejection through host cell envelope;Viral penetration into host cytoplasm;Viral short tail ejection system;Viral tail protein;Viral tail tube protein;Virion;Virus entry into host cell.;	Erwinia phage vB_EamP-L1	0.227	0.462	0.775	-0.747	-1733	0.187	-0.448	-0.959	0.572	-0.446	-1310	0.831	74.34	1.65e-11	74.3	919	NC_019510
24496	97257	gi|149408193|ref|YP_001294627.1|	7.73e-68	91.94	1.24e-23	No_ID	No_KEGG	No_KEGGKO	No_GOcodes	No_keywords	Pseudomonas phage PA11	-1497	-0.272	0.031	0.281	0.645	0.52	2378	4686	0.352	0.532	0.526	0.038	67.8	1.86e-11	74.3	2300	NC_007808
23813	94291	gi|254729498|ref|YP_003084180.1|	2.35e-16	99.01	2.14e-90	COBO_PSEAE	pae:PA1272	K19221	GO:0005737 // GO:0005524 // GO:0008817 // GO:0009236 // GO:0006779	ATP-binding;Cobalamin biosynthesis;Complete proteome;Cytoplasm;Manganese;Nucleotide-binding;Porphyrin biosynthesis;Reference proteome;Transferase.;	Cyanophage PSS2	9256	2560	0.175	7600	1714	0.299	6981	0.741	0.135	2826	-0.31	0.748	71.1	1.91e-11	74.3	2368	GU071090
38803	153633	gi|712914252|ref|YP_009101641.1|	4.93e-11	94.7	2.08e-52	IF3_PROHU	No_KEGG	No_KEGGKO	GO:0005737 // GO:0003743	Cytoplasm;Initiation factor;Protein biosynthesis.;	Escherichia phage 121Q	0.074	0.238	0.825	0.512	1830	0.195	0.05	0.637	0.916	-0.748	-2944	0.244	71.1	1.91e-11	74.3	1066	MK327931
17520	69225	gi|712914252|ref|YP_009101641.1|	2.71e-06	100	6.61e-22	IF3_PSEE4	pen:PSEEN1964	K02520	GO:0005737 // GO:0003743	Complete proteome;Cytoplasm;Initiation factor;Protein biosynthesis.;	Escherichia phage 121Q	-0.044	-1789	0.964	0.272	-1373	0.493	0.37	-1394	0.671	0.13	-0.567	0.732	93.75	2.31e-11	74.3	1286	MK327931
35628	142461	gi|947835161|ref|YP_009177582.1|	4.31e-07	93.62	8.7e-38	HPF_AZOVI	No_KEGG	No_KEGGKO	GO:0044238 // GO:0006417	Translation regulation.;	Escherichia phage slur16	0.264	1157	0.624	-0.379	0.835	0.349	-0.299	0.816	0.883	-0.497	0.364	0.284	93.75	2.31e-11	74.3	1286	NC_028248
41568	164859	gi|947835161|ref|YP_009177582.1|	1.02e-09	96.08	7.96e-39	HPF_AZOVI	No_KEGG	No_KEGGKO	GO:0044238 // GO:0006417	Translation regulation.;	Escherichia phage slur16	2143	1882	0.104	0.351	-0.369	0.594	2146	2840	0.202	1803	1438	0.242	93.75	2.31e-11	74.3	1286	NC_028248
33980	136031	gi|472340385|ref|YP_007673911.1|	1.3e-163	100	0	GCSP1_COLP3	cps:CPS_1276	K00281	GO:0004375 // GO:0019464	Complete proteome;Oxidoreductase;Pyridoxal phosphate;Reference proteome.;	Prochlorococcus phage MED4-213	0.23	0.949	0.529	-0.11	-0.578	0.145	-0.279	-1859	0.171	-0.207	-0.421	0.091	66.53	2.63e-11	74.3	3245	NC_020845
35674	142587	gi|954268271|ref|YP_009182088.1|	2.37e-06	33.8	3.31e-05	HCT2_CHLPN	cpt:CpB0396	No_KEGGKO	GO:0003677 // GO:0030261	Complete proteome;DNA-binding;Repeat.;	Epizootic haematopoietic necrosis virus	-0.188	0.327	0.521	-0.516	-0.338	0.047	-0.452	-0.502	0.063	-0.428	0.487	0.118	75.96	3.84e-11	72.5	1373	MT510743
38178	151545	gi|682124485|ref|YP_009056797.1|	6.72e-80	100	1.64e-135	AROH_ENTAG	No_KEGG	No_KEGGKO	GO:0003849 // GO:0009073 // GO:0009423	Amino-acid biosynthesis;Aromatic amino acid biosynthesis;Transferase.;	Escherichia phage vB_EcoM_PhAPEC2	-0.252	-0.73	0.751	-0.274	-0.782	0.23	-0.267	-0.784	0.677	-0.29	-1377	0.826	90.39	3.85e-11	72.5	1375	NC_024794
21908	86199	gi|333798264|ref|YP_004508537.1|	6.01e-12	85.94	5.5e-38	NUSG_NEIMB	nme:NMB0126	K02601	GO:0006354 // GO:0006353 // GO:0032784 // GO:0031564	Complete proteome;Reference proteome;Transcription;Transcription antitermination;Transcription regulation;Transcription termination.;	Synechococcus phage S-CRM01	-0.093	-2460	0.829	0.294	-1073	0.46	0.236	-0.82	0.65	-0.224	0.432	0.984	82.61	3.92e-11	71.6	1400	NC_015569
29948	120670	gi|639438432|ref|YP_009030166.1|	1.97e-68	99.48	1.78e-103	KITH_COLP3	cps:CPS_1971	K00857	GO:0005737 // GO:0005524 // GO:0004797 // GO:0008270 // GO:0071897 // GO:0015949	ATP-binding;Complete proteome;Cytoplasm;DNA synthesis;Kinase;Metal-binding;Nucleotide-binding;Reference proteome;Transferase;Zinc.;	Serratia phage PS2	0.542	0.049	0.454	-0.282	-0.933	0.399	0.371	-0.244	0.622	0.921	-0.001	0.568	69.05	4.27e-11	72.5	1523	NC_024121
1366	5795	gi|37651489|ref|NP_932363.1|	3.58e-120	99.51	0	GLYA2_HAHCH	hch:HCH_05959	K00600	GO:0005737 // GO:0004372 // GO:0030170 // GO:0019264 // GO:0035999	Amino-acid biosynthesis;Complete proteome;Cytoplasm;One-carbon metabolism;Pyridoxal phosphate;Reference proteome;Transferase.;	Aeromonas phage 44RR2.8t	0.439	0.383	0.719	-0.878	-1300	0.297	-0.426	-0.5	0.829	-1174	-1796	0.686	69.61	4.48e-11	72.5	1598	NC_005135
1589	6858	gi|947835161|ref|YP_009177582.1|	1.02e-09	96.08	7.96e-39	HPF_AZOVI	No_KEGG	No_KEGGKO	GO:0044238 // GO:0006417	Translation regulation.;	Escherichia phage slur16	0.006	-0.133	0.995	-2430	-3344	0.059	-0.884	-1253	0.425	0.571	0.684	0.401	69.61	4.48e-11	72.5	1776	NC_028248
37537	149105	gi|37651715|ref|NP_932589.1|	1.05e-09	96.62	3.68e-180	OPUE_BACSU	bsu:BSU06660	K03307	GO:0005887 // GO:0005298 // GO:0031402 // GO:0035524	Amino-acid transport;Cell membrane;Complete proteome;Membrane;Reference proteome;Stress response;Transmembrane;Transmembrane helix;Transport.;	Aeromonas phage 44RR2.8t	-0.013	0.245	0.954	-0.047	-0.076	0.329	-0.153	-1126	0.183	-0.246	-1305	0.53	69.61	4.48e-11	72.5	1598	NC_005135
24396	96792	gi|712913286|ref|YP_009100099.1|	2.89e-124	99.79	1.1e-111	TUBE2_BPT7	vg:1261024	No_KEGGKO	GO:0019012 // GO:0046718	Complete proteome;Reference proteome;Viral genome ejection through host cell envelope;Viral penetration into host cytoplasm;Viral short tail ejection system;Viral tail protein;Viral tail tube protein;Virion;Virus entry into host cell.;	Mesorhizobium phagevB_MloP_Lo5R7ANS	-0.498	-1722	0.249	-0.374	-0.205	0.112	-0.243	0.426	0.713	-0.408	-1467	0.513	64.72	4.58e-11	72.5	1631	NC_025431
25564	101862	gi|37651489|ref|NP_932363.1|	2.22e-120	99.76	0	GLYA2_HAHCH	hch:HCH_05959	K00600	GO:0005737 // GO:0004372 // GO:0030170 // GO:0019264 // GO:0035999	Amino-acid biosynthesis;Complete proteome;Cytoplasm;One-carbon metabolism;Pyridoxal phosphate;Reference proteome;Transferase.;	Aeromonas phage 44RR2.8t	0.182	-0.159	0.909	-2011	-2315	0.258	0.244	0.052	0.822	-0.319	-0.23	0.773	69.61	4.67e-11	72.5	1665	NC_005135
26870	107611	gi|947835161|ref|YP_009177582.1|	2.72e-08	93.75	6.55e-39	HPF_AZOVI	No_KEGG	No_KEGGKO	GO:0044238 // GO:0006417	Translation regulation.;	Escherichia phage slur16	0.231	2420	0.326	-0.242	0.543	0.014	-0.063	2145	0.449	-0.09	2091	0.534	69.61	4.67e-11	72.5	1665	NC_028248
33869	135658	gi|37651715|ref|NP_932589.1|	1.62e-05	91.69	2.03e-14	SGLT_VIBPH	No_KEGG	No_KEGGKO	GO:0016021 // GO:0005886 // GO:0015293 // GO:0008643 // GO:0006814	3D-structure;Cell membrane;Ion transport;Membrane;Sodium;Sodium transport;Sugar transport;Symport;Transmembrane;Transmembrane helix;Transport.;	Aeromonas phage 44RR2.8t	0.338	1497	0.738	0.118	0.671	0.915	0.604	0.982	0.115	0.477	0.701	0.382	69.61	4.67e-11	72.5	1665	NC_005135
41595	164971	gi|472438177|ref|YP_007677957.1|	1.76e-19	61.05	1.84e-27	Y2319_SYNE7	syf:Synpcc7942_2319	No_KEGGKO	GO:0043565 // GO:0006355 // GO:0006351	Complete proteome;DNA-binding;Reference proteome;Transcription;Transcription regulation.;	Aeromonas phage Aes012	0.964	1159	0.607	-2076	-1884	0.183	-0.274	-0.558	0.685	1053	1230	0.673	69.61	4.67e-11	72.5	1850	NC_020879
14048	55184	gi|28876155|ref|NP_795382.1|	1.12e-72	100	1.76e-69	DNAC_BACSU	bsu:BSU40440	K02314	GO:0005829 // GO:1990077 // GO:0005524 // GO:0003677 // GO:0003678 // GO:0006269 // GO:0006268	ATP-binding;Complete proteome;DNA replication;DNA-binding;Helicase;Hydrolase;Nucleotide-binding;Primosome;Reference proteome.;	Streptococcus pyogenes phage 315.1	0.915	0.127	0.783	-0.755	-2359	0.423	1218	1063	0.608	2159	1328	0.767	66.67	4.87e-11	71.6	1734	AE014074
35077	140306	gi|472342941|ref|YP_007676445.1|	3.24e-30	37.06	4.31e-29	D0CUV9_RUELI	No_KEGG	No_KEGGKO	No_GOcodes	Complete proteome {ECO:0000313|Proteomes:UP000005093};Reference proteome {ECO:0000313|Proteomes:UP000005093}.;	Synechococcus phage S-RIP1	-0.346	-0.901	0.776	0.568	-1401	0.45	0.23	-0.406	0.981	-0.041	-0.169	0.823	79.75	5.04e-11	71.6	1796	NC_020867
14208	55812	gi|947835161|ref|YP_009177582.1|	7.56e-09	96.84	5.8e-42	HPF_AZOVI	No_KEGG	No_KEGGKO	GO:0044238 // GO:0006417	Translation regulation.;	Escherichia phage slur16	0.329	0.896	0.096	-0.079	0.684	0.236	0.124	0.932	0.251	-0.06	0.266	0.773	77.17	5.48e-11	72.5	877	NC_028248
27083	108610	gi|682124485|ref|YP_009056797.1|	4.53e-96	96.38	3.67e-156	AROG_ECOLI	eco:b0754	K01626	GO:0005829 // GO:0003849 // GO:0042802 // GO:0009073 // GO:0009423	3D-structure;Acetylation;Amino-acid biosynthesis;Aromatic amino acid biosynthesis;Complete proteome;Direct protein sequencing;Reference proteome;Transferase.;	Escherichia phage vB_EcoM_PhAPEC2	0.057	2892	0.678	0.029	2203	0.905	-0.008	1246	0.906	0.007	2625	0.982	77.17	5.48e-11	72.5	1948	NC_024794
34603	138480	gi|947835161|ref|YP_009177582.1|	3.91e-10	95.79	1.53e-35	HPF_AZOVI	No_KEGG	No_KEGGKO	GO:0044238 // GO:0006417	Translation regulation.;	Escherichia phage slur16	0.09	-0.336	0.705	-0.226	-0.966	0.361	-0.327	-1412	0.27	0.042	0.49	0.889	87.72	5.54e-11	72.5	887	NC_028248
3186	13804	gi|388260122|ref|YP_006347650.1|	2.06e-06	100	1.83e-55	RPOB_RHILO	mlo:mlr0276	K03043	GO:0003677 // GO:0003899 // GO:0032549 // GO:0006351	Complete proteome;DNA-directed RNA polymerase;Nucleotidyltransferase;Reference proteome;Transcription;Transferase.;	European catfish virus	0.525	2170	0.278	-0.22	-0.192	0.089	0.219	1574	0.205	-0.294	0.41	0.401	87.72	6.05e-11	72.5	968	KT989885
34462	137911	gi|197322490|ref|YP_002154763.1|	1.27e-11	100	6.17e-27	ATOS_ECOLI	eco:b2219	K07710	GO:0016021 // GO:0005622 // GO:0005886 // GO:0005524 // GO:0000155 // GO:0000160 // GO:0046777 // GO:0006355	ATP-binding;Cell inner membrane;Cell membrane;Complete proteome;Kinase;Membrane;Nucleotide-binding;Phosphoprotein;Reference proteome;Transferase;Transmembrane;Transmembrane helix;Two-component regulatory system.;	Feldmannia species virus	0.034	-1669	0.866	0.172	-1146	0.437	0.167	-0.884	0.48	0.213	-1299	0.147	87.72	6.05e-11	72.5	2389	NC_011183
42188	167614	gi|238801772|ref|YP_002922822.1|	8.16e-30	60.13	1.32e-11	TITIN_MOUSE	No_KEGG	No_KEGGKO	GO:0031672 // GO:0000794 // GO:0070062 // GO:0031674 // GO:0031430 // GO:0005859 // GO:0030017 // GO:0005865 // GO:0030018 // GO:0051015 // GO:0042805 // GO:0030506 // GO:0005524 // GO:0005509 // GO:0005516 // GO:0019899 // GO:0042802 // GO:0051371 // GO:0002020 // GO:0019901 // GO:0043621 // GO:0004674 // GO:0004713 // GO:0005200 // GO:0008307 // GO:0097493 // GO:0031433 // GO:0007512 // GO:0060…	Alternative splicing;ATP-binding;Calcium;Calmodulin-binding;Coiled coil;Complete proteome;Cytoplasm;Direct protein sequencing;Disulfide bond;Immunoglobulin domain;Isopeptide bond;Kelch repeat;Kinase;Magnesium;Metal-binding;Nucleotide-binding;Nucleus;Phosphoprotein;Reference proteome;Repeat;Serine/threonine-protein kinase;TPR repeat;Transferase;Ubl conjugation;WD repeat.;	Escherichia phage wV8	0.374	1661	0.322	0.103	1854	0.669	-0.037	0.811	0.969	0.062	0.754	0.796	87.72	6.05e-11	72.5	968	NC_012749
6233	24965	gi|472339966|ref|YP_007673494.1|	5.05e-28	100	1.23e-25	M4QQZ2_9CAUD	vg:15010012	No_KEGGKO	No_GOcodes	No_keywords	Vibrio phage 11895-B1	-0.127	-0.239	0.046	0.004	0.34	0.916	-0.19	1913	0.317	0.043	0.203	0.142	75	6.99e-11	71.6	2480	NC_020843
6234	24966	gi|971821672|ref|YP_009219397.1|	6.95e-56	96.35	8.61e-105	G5RDP4_SALET	No_KEGG	No_KEGGKO	GO:0043565	Complete proteome {ECO:0000313|Proteomes:UP000003915}.;	Clostridium phage phiCT9441A	1150	1690	0.511	0.27	0.638	0.776	0.401	0.814	0.76	0.587	0.738	0.251	75	6.99e-11	71.6	2480	NC_029022
27679	111195	gi|197322490|ref|YP_002154763.1|	4.12e-08	87.68	1.46e-28	ATOS_ECOLI	eco:b2219	K07710	GO:0016021 // GO:0005622 // GO:0005886 // GO:0005524 // GO:0000155 // GO:0000160 // GO:0046777 // GO:0006355	ATP-binding;Cell inner membrane;Cell membrane;Complete proteome;Kinase;Membrane;Nucleotide-binding;Phosphoprotein;Reference proteome;Transferase;Transmembrane;Transmembrane helix;Two-component regulatory system.;	Feldmannia species virus	0.142	0.816	0.534	-0.089	0.108	0.905	0.116	0.565	0.623	0.138	0.421	0.187	75	6.99e-11	71.6	1116	NC_011183
41885	166170	gi|460042395|ref|YP_007517830.1|	0	79.04	9.71e-138	RIR1_FRG3G	vg:2947817	K00525	GO:0004748 // GO:0006260	Complete proteome;Disulfide bond;DNA replication;Oxidoreductase;Reference proteome.;	Pelagibacter phage HTVC019P	-0.271	-0.58	0.598	-0.776	-2281	0.079	-0.684	-1296	0.199	-0.517	-0.542	0.951	73.5	7.4e-11	72.5	2624	NC_020483
41886	166184	gi|460042397|ref|YP_007517832.1|	1.99e-76	100	3.95e-72	RIR2_IIV6	vg:1733046	K00526	GO:0046872 // GO:0004748 // GO:0009186 // GO:0006260	Complete proteome;DNA replication;Iron;Metal-binding;Oxidoreductase;Reference proteome.;	Pelagibacter phage HTVC019P	2558	1256	0.169	-0.555	-0.959	0.579	2295	1102	0.143	1418	0.845	0.907	73.5	7.4e-11	72.5	2624	NC_020483
28439	114457	gi|672551196|ref|YP_009052194.1|	3.14e-35	100	0	EFTU_NITOC	noc:Noc_2338	K02358	GO:0005737 // GO:0005525 // GO:0003924 // GO:0003746	Complete proteome;Cytoplasm;Elongation factor;GTP-binding;Nucleotide-binding;Protein biosynthesis;Reference proteome.;	Aureococcus anophagefferens virus	-0.276	0.165	0.013	-0.307	0.509	0.023	-0.265	0.204	0.024	-0.234	1035	0.29	79.27	1.11e-10	72.5	3908	OM876856
441	1806	gi|197322366|ref|YP_002154639.1|	2.57e-10	85.11	2.87e-18	CHEY_CAMJJ	cjj:CJJ81176_1136	K03413	GO:0005737 // GO:0046872 // GO:0097588 // GO:0006935 // GO:0000160	Chemotaxis;Complete proteome;Cytoplasm;Flagellar rotation;Magnesium;Metal-binding;Phosphoprotein;Two-component regulatory system.;	Feldmannia species virus	5155	2201	0.163	0.892	-0.742	0.637	4122	1701	0.172	0.415	-0.246	0.778	71.53	1.15e-10	72.5	916	NC_011183
11205	42148	gi|197322366|ref|YP_002154639.1|	1.99e-05	94.16	5.86e-51	CHEB_SHEFN	sfr:Sfri_1203	K03412	GO:0005737 // GO:0000156 // GO:0008984 // GO:0006935	Chemotaxis;Complete proteome;Cytoplasm;Hydrolase;Phosphoprotein;Reference proteome.;	Feldmannia species virus	1963	-0.641	0.513	0.853	-1449	0.47	1070	-0.864	0.854	-0.752	-0.776	0.686	71.53	1.15e-10	72.5	916	NC_011183
16238	63801	gi|526118915|ref|YP_008318818.1|	2.23e-07	96.81	9.98e-45	Y1198_HAEIN	hin:HI1198	No_KEGGKO	GO:0003725	Complete proteome;Reference proteome.;	Pandoravirus dulcis	-0.243	3151	0.32	0.093	0.495	0.672	-5568	2865	0.339	0.259	0.402	0.061	71.53	1.15e-10	72.5	4068	NC_021858
16239	63802	gi|61806373|ref|YP_214732.1|	4.44e-56	100	3.07e-122	TAL_FLAPJ	fps:FP1048	K00616	GO:0005737 // GO:0004801 // GO:0005975 // GO:0006098	Complete proteome;Cytoplasm;Pentose shunt;Reference proteome;Schiff base;Transferase.;	Prochlorococcus phage P-SSM4	-0.367	3024	0.303	0.006	0.359	0.997	-4761	2761	0.304	-0.551	0.883	0.553	71.53	1.15e-10	72.5	4068	NC_006884
35225	140891	gi|197322366|ref|YP_002154639.1|	3.73e-08	96.72	1.06e-19	CHEY_CAMJJ	cjj:CJJ81176_1136	K03413	GO:0005737 // GO:0046872 // GO:0097588 // GO:0006935 // GO:0000160	Chemotaxis;Complete proteome;Cytoplasm;Flagellar rotation;Magnesium;Metal-binding;Phosphoprotein;Two-component regulatory system.;	Feldmannia species virus	0.584	0.851	0.198	-0.584	-0.225	0.272	-0.144	0.046	0.778	0.21	0.312	0.462	71.53	1.15e-10	72.5	916	NC_011183
754	3181	gi|526178751|ref|YP_008242330.1|	9.9e-75	99.72	0	CH601_METCA	mca:MCA0707	K04077	GO:0005737 // GO:0005524 // GO:0042026	ATP-binding;Chaperone;Complete proteome;Cytoplasm;Nucleotide-binding;Reference proteome.;	Cellulophaga phage phi14:2	-0.484	0.539	0.517	0.271	-0.546	0.475	-0.018	0.364	0.461	-0.446	0.946	0.617	70.97	1.33e-10	69.8	1362	NC_021806
20367	79995	gi|526178751|ref|YP_008242330.1|	9.9e-75	99.72	0	CH601_METCA	mca:MCA0707	K04077	GO:0005737 // GO:0005524 // GO:0042026	ATP-binding;Chaperone;Complete proteome;Cytoplasm;Nucleotide-binding;Reference proteome.;	Cellulophaga phage phi14:2	-2008	1018	0.149	-0.257	0.575	0.478	-3642	2794	0.097	-2701	2198	0.457	70.97	1.37e-10	69.8	1401	NC_021806
35052	140195	gi|197322490|ref|YP_002154763.1|	5.54e-16	92.2	1.45e-27	DHKA_DICDI	ddi:DDB_G0280961	No_KEGGKO	GO:0009898 // GO:0009897 // GO:0005887 // GO:0005622 // GO:0005524 // GO:0000155 // GO:0009784 // GO:0019933 // GO:0009736 // GO:0051344 // GO:0046777 // GO:0006468 // GO:0030587 // GO:0031288 // GO:0031150 // GO:0030435	ATP-binding;Cell membrane;Coiled coil;Complete proteome;Cytokinin signaling pathway;Developmental protein;Differentiation;Kinase;Membrane;Nucleotide-binding;Phosphoprotein;Reference proteome;Sporulation;Transferase;Transmembrane;Transmembrane helix.;	Feldmannia species virus	-0.743	2564	0.277	0.038	0.393	0.874	-0.878	1555	0.317	1044	3754	0.417	80.82	1.42e-10	69.8	1458	NC_011183
10594	39845	gi|197322490|ref|YP_002154763.1|	1.48e-10	79.8	6.7e-23	DHKJ_DICDI	ddi:DDB_G0277883	No_KEGGKO	GO:0016021 // GO:0005622 // GO:0005524 // GO:0000155	ATP-binding;Complete proteome;Kinase;Nucleotide-binding;Phosphoprotein;Reference proteome;Repeat;Transducer;Transferase;Two-component regulatory system.;	Feldmannia species virus	-0.022	-0.5	0.97	-0.563	-1397	0.204	-0.465	-1403	0.272	0.141	-0.118	0.97	65.31	1.45e-10	69.8	1646	NC_011183
3229	13983	gi|589287556|ref|YP_009010160.1|	8.13e-57	100	1.79e-94	PHOL_SHIFL	sfx:S0644	K06217	GO:0005737 // GO:0005524	ATP-binding;Complete proteome;Cytoplasm;Nucleotide-binding.;	Erwinia phage PhiEaH1	0.133	1152	0.527	-0.111	0.383	0.631	0.071	1703	0.546	-0.179	0.316	0.429	75.25	1.5e-10	70.7	1537	NC_023610
26536	106120	gi|197322490|ref|YP_002154763.1|	4.68e-20	98.97	1.52e-37	GACS_PSESY	No_KEGG	No_KEGGKO	GO:0016021 // GO:0005622 // GO:0005886 // GO:0005524 // GO:0000155	ATP-binding;Cell inner membrane;Cell membrane;Kinase;Membrane;Nucleotide-binding;Phosphoprotein;Transferase;Transmembrane;Transmembrane helix;Two-component regulatory system.;	Feldmannia species virus	-4181	-0.031	0.125	0.556	-1237	0.498	-1164	0.293	0.522	0.255	-0.658	0.699	75.25	1.5e-10	70.7	1708	NC_011183
6445	25696	gi|197322490|ref|YP_002154763.1|	6.52e-08	93.49	5.46e-33	NODV_BRADU	bja:bll1715	No_KEGGKO	GO:0016021 // GO:0005622 // GO:0005886 // GO:0005524 // GO:0000155 // GO:0009877 // GO:0006355	ATP-binding;Cell inner membrane;Cell membrane;Complete proteome;Kinase;Membrane;Nodulation;Nucleotide-binding;Phosphoprotein;Reference proteome;Repeat;Transferase;Transmembrane;Transmembrane helix;Two-component regulatory system.;	Feldmannia species virus	-0.849	-2073	0.346	-0.74	-1175	0.165	-0.377	-0.919	0.578	0.216	-0.469	0.978	80.82	1.51e-10	69.8	1710	NC_011183
14563	57195	gi|197322366|ref|YP_002154639.1|	1.63e-06	99.19	3.15e-37	PHOP_ECOLI	eco:b1130	K07660	GO:0005829 // GO:0003677 // GO:0042802 // GO:0000160 // GO:0006355 // GO:0006351	3D-structure;Activator;Complete proteome;Cytoplasm;Direct protein sequencing;DNA-binding;Phosphoprotein;Reference proteome;Repressor;Transcription;Transcription regulation;Two-component regulatory system.;	Feldmannia species virus	0.46	0.85	0.517	-0.447	-0.619	0.149	0.377	0.303	0.217	-0.307	-0.858	0.798	80.82	1.51e-10	69.8	1385	NC_011183
25383	101063	gi|197322490|ref|YP_002154763.1|	1.75e-05	92.86	1.23e-46	LOVHK_PSEU2	psb:Psyr_2700	No_KEGGKO	GO:0005622 // GO:0005524 // GO:0000155 // GO:0009881 // GO:0009405 // GO:0018298	ATP-binding;Chromophore;Complete proteome;Flavoprotein;FMN;Kinase;Nucleotide-binding;Phosphoprotein;Photoreceptor protein;Receptor;Sensory transduction;Transferase;Virulence.;	Feldmannia species virus	-0.183	-0.035	0.486	-0.436	0.132	0.074	-0.531	-0.625	0.047	-0.422	0.35	0.534	80.82	1.51e-10	69.8	1710	NC_011183
26053	103986	gi|197322366|ref|YP_002154639.1|	5.13e-09	96.67	8.68e-21	PHOP_BACSU	bsu:BSU29110	K07658	GO:0005737 // GO:0003677 // GO:0006817 // GO:0000160 // GO:0006355 // GO:0006351	3D-structure;Activator;Complete proteome;Cytoplasm;DNA-binding;Phosphate transport;Phosphoprotein;Reference proteome;Transcription;Transcription regulation;Transport;Two-component regulatory system.;	Feldmannia species virus	1434	0.636	0.253	0.111	-0.122	0.834	0.13	-0.544	0.785	0.791	-0.061	0.837	80.82	1.51e-10	69.8	1710	NC_011183
24458	97071	gi|509141418|ref|YP_008060288.1|	8.07e-127	100	4.46e-147	DPO3A_AQUAE	aae:aq_1008	K02337	GO:0005737 // GO:0008408 // GO:0003677 // GO:0003887 // GO:0006260	Complete proteome;Cytoplasm;DNA replication;DNA-directed DNA polymerase;Nucleotidyltransferase;Reference proteome;Transferase.;	Streptomyces phage Zemlya	0.068	0.085	0.895	-0.443	-0.996	0.145	-0.024	-0.241	0.867	0.022	-0.415	0.969	70.37	1.53e-10	69.8	1559	KC700558
14742	57855	gi|672551196|ref|YP_009052194.1|	3.36e-35	100	0	EFTU_METCA	mca:MCA2374	K02358	GO:0005737 // GO:0005525 // GO:0003924 // GO:0003746	Complete proteome;Cytoplasm;Elongation factor;GTP-binding;Nucleotide-binding;Protein biosynthesis;Reference proteome.;	Aureococcus anophagefferens virus	-0.415	0.101	0.013	-0.497	-0.235	0.009	-0.391	-0.358	0.016	-0.316	0.286	0.255	79.27	1.54e-10	72.5	5442	OM876856
20667	81321	gi|156564011|ref|YP_001429750.1|	1.11e-31	98.27	4.93e-46	REP_HAEIN	hin:HI0649	K03656	GO:0008408 // GO:0005524 // GO:0004003 // GO:0003697 // GO:0006268	ATP-binding;Complete proteome;DNA replication;DNA-binding;Helicase;Hydrolase;Nucleotide-binding;Reference proteome.;	Bacillus phage 0305phi8-36	0.82	1142	0.214	0.458	0.928	0.705	0.684	0.843	0.03	0.592	0.608	0.237	76.92	1.58e-10	70.7	1792	NC_009760
25706	102449	gi|526178751|ref|YP_008242330.1|	8.59e-100	99.78	0	CH603_SYNAS	sat:SYN_01909	No_KEGGKO	GO:0005737 // GO:0005524 // GO:0042026	ATP-binding;Chaperone;Complete proteome;Cytoplasm;Nucleotide-binding;Reference proteome.;	Cellulophaga phage phi14:2	0.254	0.122	0.258	-0.323	-1189	0.174	-0.097	-0.755	0.856	-0.083	-0.136	0.997	76.92	1.58e-10	70.7	1613	NC_021806
25707	102455	gi|156564025|ref|YP_001429767.1|	1e-12	97.87	1.9e-39	CH10_DESPS	dps:DP0191	K04078	GO:0005737 // GO:0005524 // GO:0006457	Chaperone;Complete proteome;Cytoplasm;Reference proteome.;	Bacillus phage 0305phi8-36	0.391	0.649	0.497	-0.551	-0.927	0.543	-0.122	-0.288	0.83	0.244	-0.382	0.879	76.92	1.58e-10	70.7	1613	NC_009760
14635	57437	gi|593777800|ref|YP_009015647.1|	1.36e-78	95	8.21e-140	TRXB_RICBR	rbe:RBE_0445	K00384	GO:0005737 // GO:0004791 // GO:0019430	Complete proteome;Cytoplasm;Disulfide bond;FAD;Flavoprotein;NADP;Oxidoreductase;Redox-active center.;	Bacillus phage G	0.169	1699	0.374	-0.393	0.12	0.005	-0.234	1076	0.145	-0.452	-0.935	0.007	69.23	1.72e-10	69.8	1752	NC_023719
2529	10894	gi|197322366|ref|YP_002154639.1|	6.69e-11	98.4	2.92e-61	PILG_PSEAE	pae:PA0408	K02657	GO:0005622 // GO:0000160	Complete proteome;Phosphoprotein;Reference proteome;Two-component regulatory system.;	Feldmannia species virus	-0.109	-0.053	0.626	-0.326	-0.201	0.014	-0.112	1122	0.926	-0.15	0.852	0.756	80.26	1.8e-10	70.7	825	NC_011183
5020	20701	gi|399528354|ref|YP_006560277.1|	1.43e-47	100	2.34e-45	DNAB_ECO57	ecs:ECs5034	K02314	GO:1990077 // GO:0005524 // GO:0003677 // GO:0003678 // GO:0006269	ATP-binding;Complete proteome;DNA replication;DNA-binding;Helicase;Hydrolase;Nucleotide-binding;Primosome.;	Marinomonas phage P12026	-0.019	-0.272	0.037	-0.008	0.553	0.555	0	0.582	0.882	0.008	0.266	0.117	66.55	1.8e-10	69.8	1835	NC_018269
22553	88687	gi|197322366|ref|YP_002154639.1|	2.43e-12	93.33	1.66e-62	PILG_PSEAE	pae:PA0408	K02657	GO:0005622 // GO:0000160	Complete proteome;Phosphoprotein;Reference proteome;Two-component regulatory system.;	Feldmannia species virus	0.001	-1431	0.981	0.044	-0.822	0.427	0.042	-0.594	0.499	0.057	-0.938	0.352	80.26	1.8e-10	70.7	2035	NC_011183
37861	150357	gi|849122351|ref|YP_009153153.1|	3.37e-68	100	0	CLPB_SHEON	son:SO_3577	K03695	GO:0005737 // GO:0005524 // GO:0016485 // GO:0009408	ATP-binding;Chaperone;Coiled coil;Complete proteome;Cytoplasm;Nucleotide-binding;Reference proteome;Repeat;Stress response.;	Klebsiella phage K64-1	-0.746	-1511	0.453	-0.313	-0.061	0.837	-0.637	-1189	0.219	0.484	0.019	0.575	70.86	1.81e-10	69.8	1844	NC_027399
2528	10889	gi|197322366|ref|YP_002154639.1|	5.63e-09	95.87	1.36e-52	PILH_PSEAE	pae:PA0409	K02658	GO:0005622 // GO:0000160	Complete proteome;Phosphoprotein;Reference proteome;Two-component regulatory system.;	Feldmannia species virus	0.031	0.687	0.598	-0.073	0.521	0.395	0.027	1860	0.465	-0.162	-0.051	0.052	78.31	1.9e-10	69.8	874	NC_011183
27163	109006	gi|197322490|ref|YP_002154763.1|	3.48e-08	100	5.86e-59	PILH_PSEAE	pae:PA0409	K02658	GO:0005622 // GO:0000160	Complete proteome;Phosphoprotein;Reference proteome;Two-component regulatory system.;	Feldmannia species virus	-1618	0.132	0.458	-0.895	0.667	0.335	-4020	0.745	0.192	-0.304	0.262	0.921	78.31	1.9e-10	69.8	2157	NC_011183
27164	109007	gi|197322366|ref|YP_002154639.1|	5.69e-13	99.22	4.52e-77	PILG_PSEAE	pae:PA0408	K02657	GO:0005622 // GO:0000160	Complete proteome;Phosphoprotein;Reference proteome;Two-component regulatory system.;	Feldmannia species virus	3438	2022	0.336	-1018	0.35	0.249	-3889	0.607	0.744	0.559	-0.735	0.9	80.26	1.9e-10	70.7	2147	NC_011183
11359	42956	gi|197322366|ref|YP_002154639.1|	1.05e-09	98.35	1.24e-46	PILH_PSEAE	pae:PA0409	K02658	GO:0005622 // GO:0000160	Complete proteome;Phosphoprotein;Reference proteome;Two-component regulatory system.;	Feldmannia species virus	-0.34	-1340	0.723	-0.136	0.011	0.804	-0.077	-0.734	0.828	-0.785	0.683	0.943	80.26	1.94e-10	70.7	891	NC_011183
2436	10465	gi|197322366|ref|YP_002154639.1|	2.48e-06	94.4	5.39e-15	PLED_CAUCR	ccr:CC_2462	K02488	GO:0005737 // GO:0052621 // GO:0005525 // GO:0046872 // GO:0004871 // GO:0007049 // GO:0030154 // GO:0000160	Cell cycle;Complete proteome;Cytoplasm;Differentiation;GTP-binding;Magnesium;Metal-binding;Nucleotide-binding;Phosphoprotein;Reference proteome;Repeat;Transducer;Transferase;Two-component regulatory system.;	Feldmannia species virus	-4709	0.414	0.541	-1498	0.358	0.378	-5404	0.666	0.41	0.464	-1031	0.6	75.25	2.01e-10	70.7	2277	NC_011183
26334	105324	gi|197322366|ref|YP_002154639.1|	3.29e-06	97.16	9.84e-19	RCP1_SYNY3	syn:slr0474	K11355	GO:0005622 // GO:0000160	3D-structure;Complete proteome;Phosphoprotein;Reference proteome;Two-component regulatory system.;	Feldmannia species virus	1489	0.399	0.459	0.885	0.282	0.27	1359	0.59	0.512	2330	1072	0.225	75.25	2.01e-10	70.7	2277	NC_011183
25424	101235	gi|589286874|ref|YP_009007069.1|	8.41e-146	82.15	2.62e-22	TERL_BPP7	No_KEGG	No_KEGGKO	GO:0005524 // GO:0004519 // GO:0046872 // GO:0019076	ATP-binding;Endonuclease;Hydrolase;Magnesium;Metal-binding;Nuclease;Nucleotide-binding;Viral genome packaging;Virus exit from host cell.;	Pseudomonas phage vB_PaeP_Tr60_Ab31	0.392	0.341	0.364	-0.153	-0.927	0.364	0.348	0.124	0.381	0.366	-0.321	0.794	77.91	2.1e-10	70.7	2140	NC_023575
34925	139719	gi|197322490|ref|YP_002154763.1|	2e-10	97.35	8.06e-56	RPRX_BACFR	bfr:BF3865	K07636	GO:0016021 // GO:0005622 // GO:0005886 // GO:0005524 // GO:0000155 // GO:0000160	ATP-binding;Cell membrane;Complete proteome;Kinase;Membrane;Nucleotide-binding;Phosphoprotein;Transferase;Transmembrane;Transmembrane helix;Two-component regulatory system.;	Feldmannia species virus	1377	1081	0.568	1615	-1689	0.418	0.593	-0.21	0.954	1312	-1614	0.533	79.49	2.42e-10	69.8	1108	NC_011183
4760	19638	gi|197322490|ref|YP_002154763.1|	3.09e-06	100	9.78e-24	RSTB_ECOLI	eco:b1609	K07639	GO:0016021 // GO:0005622 // GO:0005886 // GO:0005524 // GO:0000155 // GO:0018106 // GO:0000160 // GO:0046777	ATP-binding;Cell inner membrane;Cell membrane;Complete proteome;Kinase;Membrane;Nucleotide-binding;Phosphoprotein;Reference proteome;Transferase;Transmembrane;Transmembrane helix;Two-component regulatory system.;	Feldmannia species virus	-3436	2426	0.27	0.039	0.408	0.82	-0.677	1725	0.324	-0.328	0.757	0.596	79.49	2.45e-10	69.8	1118	NC_011183
24390	96756	gi|156564062|ref|YP_001429805.1|	3.43e-37	97.93	1.77e-105	RECJ_DICD3	ddd:Dda3937_02294	K07462	GO:0008409 // GO:0003676 // GO:0006310 // GO:0006281	Complete proteome;Exonuclease;Hydrolase;Nuclease;Reference proteome.;	Bacillus phage 0305phi8-36	3621	1460	0.549	-1555	-0.623	0.528	-2700	-0.25	0.946	0.064	-0.983	0.642	79.49	2.45e-10	69.8	1118	NC_009760
41653	165196	gi|156564019|ref|YP_001429759.1|	2.75e-05	100	5.44e-18	IHFA_PSEU5	psa:PST_2363	K04764	GO:0003677 // GO:0006310 // GO:0006355 // GO:0006417 // GO:0006351	Complete proteome;DNA recombination;DNA-binding;Reference proteome;Transcription;Transcription regulation;Translation regulation.;	Bacillus phage 0305phi8-36	0.107	2012	0.421	0.016	1844	0.763	0.021	0.979	0.291	-0.028	1888	0.691	79.49	2.45e-10	69.8	2484	NC_009760
33770	135267	gi|189426860|ref|YP_001949959.1|	6.88e-15	100	1.27e-44	ACP_COLP3	cps:CPS_2298	K02078	GO:0005737 // GO:0000036 // GO:0006633	Complete proteome;Cytoplasm;Fatty acid biosynthesis;Fatty acid metabolism;Lipid biosynthesis;Lipid metabolism;Phosphopantetheine;Phosphoprotein;Reference proteome.;	Ralstonia phage RSL1	0.016	-0.017	0.95	-0.764	-0.497	0.137	-1137	-0.764	0.211	-0.175	0.04	0.78	79.01	3.23e-10	70.7	3278	NC_010811
33771	135269	gi|116326757|ref|YP_803294.1|	4.3e-28	99.6	1.47e-119	FABG_SALTY	stm:STM1195	K00059	GO:0004316 // GO:0046872 // GO:0051287 // GO:0050661 // GO:0030497	Calcium;Complete proteome;Fatty acid biosynthesis;Fatty acid metabolism;Lipid biosynthesis;Lipid metabolism;Metal-binding;NADP;Oxidoreductase;Reference proteome.;	Trichoplusia ni ascovirus 2c	-0.191	0.049	0.804	-0.031	-0.115	0.284	0.146	-0.162	0.579	0.218	-0.198	0.673	79.01	3.23e-10	70.7	3278	NC_008518
3535	15353	gi|672551196|ref|YP_009052194.1|	2.43e-25	100	3e-141	EFTU_NITOC	noc:Noc_2338	K02358	GO:0005737 // GO:0005525 // GO:0003924 // GO:0003746	Complete proteome;Cytoplasm;Elongation factor;GTP-binding;Nucleotide-binding;Protein biosynthesis;Reference proteome.;	Aureococcus anophagefferens virus	-0.099	0.304	0.11	-0.085	0.882	0.089	-0.071	0.455	0.182	-0.098	0.666	0.082	79.27	3.32e-10	72.5	11663	OM876856
9533	36449	gi|971821630|ref|YP_009218156.1|	9.88e-112	92.33	0	RECA_COLP3	cps:CPS_4134	K03553	GO:0005737 // GO:0005524 // GO:0003684 // GO:0008094 // GO:0003697 // GO:0006310 // GO:0006281 // GO:0009432	ATP-binding;Complete proteome;Cytoplasm;DNA damage;DNA recombination;DNA repair;DNA-binding;Nucleotide-binding;Reference proteome;SOS response.;	Bacillus phage phi4J1	1634	1158	0.544	-3730	-0.451	0.225	-0.882	-1567	0.356	-0.259	-0.775	0.947	70.78	4.69e-10	68.9	1376	NC_029008
27449	110157	gi|672551196|ref|YP_009052194.1|	9.18e-35	100	0	EFTU_METCA	mca:MCA2374	K02358	GO:0005737 // GO:0005525 // GO:0003924 // GO:0003746	Complete proteome;Cytoplasm;Elongation factor;GTP-binding;Nucleotide-binding;Protein biosynthesis;Reference proteome.;	Aureococcus anophagefferens virus	-0.319	0.307	0.002	-0.17	0.93	0.284	-0.21	0.321	0.015	-0.224	1259	0.276	79.27	4.85e-10	72.5	17051	OM876856
27345	109763	gi|197322366|ref|YP_002154639.1|	1.06e-10	97.5	1.36e-15	SRRA_STAAW	No_KEGG	No_KEGGKO	GO:0005737 // GO:0003677 // GO:0000160 // GO:0006355 // GO:0006351	Activator;Complete proteome;Cytoplasm;DNA-binding;Phosphoprotein;Repressor;Transcription;Transcription regulation;Two-component regulatory system.;	Feldmannia species virus	1690	1150	0.392	-0.642	-0.287	0.747	-0.289	-0.115	0.969	1031	0.517	0.254	72.5	5.03e-10	68.9	1637	NC_011183
41466	164361	gi|849121937|ref|YP_009150853.1|	4.94e-71	100	1.06e-165	CLPA_ECOLI	eco:b0882	K03694	GO:0005829 // GO:0005524 // GO:0004176 // GO:0016887 // GO:0043335 // GO:0006979	3D-structure;ATP-binding;Chaperone;Complete proteome;Direct protein sequencing;Nucleotide-binding;Reference proteome;Repeat.;	Escherichia phage PBECO 4	0.485	0.928	0.338	0.132	0.326	0.701	0.197	0.466	0.646	0.118	-0.531	0.992	72.5	5.03e-10	68.9	1473	NC_027364
9529	36445	gi|971821630|ref|YP_009218156.1|	2.86e-112	93.71	0	RECA_COLP3	cps:CPS_4134	K03553	GO:0005737 // GO:0005524 // GO:0003684 // GO:0008094 // GO:0003697 // GO:0006310 // GO:0006281 // GO:0009432	ATP-binding;Complete proteome;Cytoplasm;DNA damage;DNA recombination;DNA repair;DNA-binding;Nucleotide-binding;Reference proteome;SOS response.;	Bacillus phage phi4J1	0.366	1718	0.655	0.339	0.776	0.512	0.246	0.36	0.458	-0.019	0.26	0.913	70.78	5.08e-10	68.9	1489	NC_029008
24559	97505	gi|327198536|ref|YP_004327123.1|	9.65e-142	98.75	2.34e-139	E1AC11_9CAUD	vg:10379918	No_KEGGKO	No_GOcodes	Complete proteome {ECO:0000313|Proteomes:UP000002237}.;	Pseudoalteromonas phage H105/1	-1755	1455	0.199	0.05	0.429	0.764	-0.871	2083	0.332	0.174	0.306	0.094	73.83	5.51e-10	68	1614	NC_015293
42854	170736	gi|148724472|ref|YP_001285438.1|	9.94e-50	100	1.06e-19	EXRN_BPT3	vg:927425	K02335	GO:0003677 // GO:0004527	Exonuclease;Hydrolase;Nuclease.;	Synechococcus phage Syn5	0.246	0.391	0.758	-0.687	-2093	0.214	-0.338	-0.769	0.689	-0.154	-0.965	0.775	71.65	5.58e-10	68	1634	EF372997
5084	20929	gi|593777708|ref|YP_009015555.1|	8.34e-106	99.21	0	PARE_PSEAE	pae:PA4967	K02622	GO:0005694 // GO:0009330 // GO:0009340 // GO:0009295 // GO:0005524 // GO:0003677 // GO:0003918 // GO:0000287 // GO:0007059 // GO:0006265 // GO:0006268	ATP-binding;Complete proteome;DNA-binding;Isomerase;Magnesium;Metal-binding;Nucleotide-binding;Reference proteome;Topoisomerase.;	Bacillus phage G	-0.15	-0.059	0.565	-0.174	-0.301	0.168	-0.195	-0.066	0.55	-0.277	-0.244	0.53	69.74	6.19e-10	68.9	1810	NC_023719
982	4108	gi|593777710|ref|YP_009015557.1|	2.3e-74	98.44	0	PARC_PSEAE	pae:PA4964	K02621	GO:0005694 // GO:0009330 // GO:0009340 // GO:0019897 // GO:0009295 // GO:0005524 // GO:0003677 // GO:0003918 // GO:0007059 // GO:0006265 // GO:0006268	Cell membrane;Complete proteome;DNA-binding;Isomerase;Membrane;Reference proteome;Topoisomerase.;	Bacillus phage G	0.157	1530	0.288	0.019	1237	0.898	-0.003	0.161	0.925	-0.06	1152	0.485	69.74	7.42e-10	68.9	2164	NC_023719
983	4114	gi|593777708|ref|YP_009015555.1|	7.44e-66	100	0	PARE_PSEAE	pae:PA4967	K02622	GO:0005694 // GO:0009330 // GO:0009340 // GO:0009295 // GO:0005524 // GO:0003677 // GO:0003918 // GO:0000287 // GO:0007059 // GO:0006265 // GO:0006268	ATP-binding;Complete proteome;DNA-binding;Isomerase;Magnesium;Metal-binding;Nucleotide-binding;Reference proteome;Topoisomerase.;	Bacillus phage G	2922	2521	0.28	2776	2555	0.081	4741	3432	0.026	2885	2667	0.45	69.74	7.42e-10	68.9	2164	NC_023719
25526	101712	gi|593777806|ref|YP_009015653.1|	3.09e-09	71.81	3.82e-15	YHCK_BACSU	bsu:BSU09120	K18967	GO:0016021 // GO:0005622 // GO:0005886 // GO:0000155 // GO:0071555	Cell membrane;Complete proteome;Membrane;Reference proteome;Transmembrane;Transmembrane helix.;	Bacillus phage G	0.915	0.139	0.797	-1272	-0.956	0.506	2110	0.548	0.17	1760	0.952	0.866	69.74	7.42e-10	68.9	974	NC_023719
28523	114824	gi|593777470|ref|YP_009015313.1|	2.14e-23	74.87	4.56e-43	Y4WA_SINFN	rhi:NGR_a01040	K07263	GO:0016021 // GO:0005886 // GO:0046872 // GO:0004222	Cell membrane;Complete proteome;Hydrolase;Membrane;Metal-binding;Metalloprotease;Plasmid;Protease;Reference proteome;Transmembrane;Transmembrane helix;Zinc.;	Bacillus phage G	-0.421	-0.272	0.032	0.066	0.491	0.682	-0.789	2133	0.342	0.18	0.371	0.067	69.74	7.42e-10	68.9	974	NC_023719
30759	123790	gi|526120191|ref|YP_008320470.1|	7.82e-26	94.35	1.14e-48	UPPS_PHOLL	plu:plu0677	K00806	GO:0008834 // GO:0000287 // GO:0071555 // GO:0009252 // GO:0008360	Cell shape;Cell wall biogenesis/degradation;Complete proteome;Magnesium;Metal-binding;Peptidoglycan synthesis;Reference proteome;Transferase.;	Flavobacterium phage 6H	0.103	-0.404	0.788	-0.467	-1391	0.363	0.007	-0.867	0.975	0.602	-0.348	0.812	69.7	7.92e-10	68.9	2075	NC_021867
14697	57672	gi|9634740|ref|NP_039033.1|	5.88e-30	100	4.56e-31	TNG2_BOVIN	bta:518209	No_KEGGKO	No_GOcodes	Complete proteome;Reference proteome.;	Fowlpox virus	1840	1184	0.386	1692	0.832	0.312	0.992	0.508	0.624	1089	-0.009	0.361	68.54	8.12e-10	68	2628	MG702259
17341	68436	gi|399528420|ref|YP_006560341.1|	1.61e-35	83.59	3.91e-33	I6S2B2_9VIRU	vg:13405339	No_KEGGKO	No_GOcodes	Complete proteome {ECO:0000313|Proteomes:UP000002820}.;	Persicivirga phage P12024S	2105	0.368	0.72	3015	-2037	0.371	2977	-1835	0.41	-1889	0.001	0.874	83.87	8.84e-10	68	2572	NC_018271
17342	68440	gi|775459314|dbj|BAQ93040.1|	9.73e-41	36.92	7.1e-15	No_ID	No_KEGG	No_KEGGKO	No_GOcodes	No_keywords	uncultured Mediterranean phage uvMED	-0.212	3058	0.304	-0.83	1532	0.315	-0.512	1055	0.279	-2653	2477	0.439	83.87	8.84e-10	68	2572	AP014304
14316	56177	gi|775459314|dbj|BAQ93040.1|	1.11e-40	36.92	7.22e-15	No_ID	No_KEGG	No_KEGGKO	No_GOcodes	No_keywords	uncultured Mediterranean phage uvMED	10439	-0.096	0.843	11404	-1484	0.383	11893	-2063	0.403	11488	-1932	0.52	83.87	9.27e-10	68	2697	AP014304
14317	56178	gi|399528420|ref|YP_006560341.1|	1.61e-35	83.59	3.91e-33	I6S2B2_9VIRU	vg:13405339	No_KEGGKO	No_GOcodes	Complete proteome {ECO:0000313|Proteomes:UP000002820}.;	Persicivirga phage P12024S	-1898	2808	0.297	0.029	0.381	0.852	-0.579	1585	0.324	-1401	2017	0.476	83.87	9.27e-10	68	2697	NC_018271
14318	56180	gi|775459312|dbj|BAQ93038.1|	3.32e-12	100	No_evalue	No_ID	No_KEGG	No_KEGGKO	No_GO	No_keywords	uncultured Mediterranean phage uvMED	0.753	3211	0.368	0.286	0.12	0.562	-0.896	1611	0.48	-3519	2084	0.626	83.87	9.27e-10	68	2697	AP014304
1898	8103	gi|66391812|ref|YP_238737.1|	3.92e-85	99.37	4.7e-179	GLYA_ALKEH	aeh:Mlg_0373	K00600	GO:0005737 // GO:0004372 // GO:0030170 // GO:0019264 // GO:0035999	Amino-acid biosynthesis;Complete proteome;Cytoplasm;One-carbon metabolism;Pyridoxal phosphate;Reference proteome;Transferase.;	Aeromonas phage 31	-1524	-0.574	0.056	-0.588	0.012	0.045	-0.532	0.343	0.691	-2090	-1027	0.008	70.63	9.93e-10	68	2887	NC_007022
15742	61349	gi|115334647|ref|YP_764493.1|	1.83e-11	96.52	1.3e-14	YCAI_ECOLI	eco:b0913	K02238	GO:0016021 // GO:0005886 // GO:0030420	Cell membrane;Complete proteome;Membrane;Reference proteome;Transmembrane;Transmembrane helix.;	Geobacillus phage GBSV1	-0.062	-0.032	0.936	-0.604	-0.824	0.266	-0.599	-1142	0.38	-0.455	-0.599	0.878	70.63	9.93e-10	68	1299	NC_008376
37044	147262	gi|148747769|ref|YP_001285848.1|	7.48e-06	100	1.11e-79	FLIA_PSEAE	pae:PA1455	K02405	GO:0005737 // GO:0003677 // GO:0003899 // GO:0016987 // GO:0003700 // GO:2000147 // GO:0006355 // GO:0030435 // GO:0001123	Complete proteome;Cytoplasm;DNA-binding;Reference proteome;Sigma factor;Transcription;Transcription regulation.;	Geobacillus virus E2	-0.555	-0.47	0.669	0.333	-1383	0.507	-0.303	-0.22	0.674	0.447	-1624	0.486	70.63	9.93e-10	68	1299	NC_009552
12491	48581	gi|985758341|ref|YP_009223712.1|	7.54e-21	100	4.88e-61	IHFA_COLP3	cps:CPS_2994	K04764	GO:0003677 // GO:0006310 // GO:0006355 // GO:0006417 // GO:0006351	Complete proteome;DNA recombination;DNA-binding;Reference proteome;Transcription;Transcription regulation;Translation regulation.;	Geobacillus virus E3	0.156	0.463	0.097	0.027	0.096	0.989	0.099	0.187	0.485	-0.067	0.228	0.42	68.54	1.12e-09	68	1460	NC_029073
5622	22819	gi|985758405|ref|YP_009223776.1|	1.43e-45	97.59	0	PARC_SHIFL	sfx:S3267	K02621	GO:0005694 // GO:0019897 // GO:0005524 // GO:0003677 // GO:0003918 // GO:0007059 // GO:0006265	Cell membrane;Complete proteome;DNA-binding;Isomerase;Membrane;Topoisomerase.;	Geobacillus virus E3	-0.088	-0.234	0.923	-1073	-1344	0.159	-0.405	-0.593	0.766	-0.148	-0.754	0.967	70.63	1.2e-09	68	1572	NC_029073
28093	112993	gi|985758391|ref|YP_009223762.1|	1.8e-21	78.62	1.13e-29	PDP_STAHJ	sha:SH0898	K00756	GO:0046872 // GO:0004645 // GO:0016154 // GO:0006206 // GO:0006213	Complete proteome;Glycosyltransferase;Metal-binding;Potassium;Reference proteome;Transferase.;	Geobacillus virus E3	0.954	1362	0.264	0.151	0.281	0.641	-0.024	0.067	0.678	0.336	-0.356	0.868	70.63	1.2e-09	68	1572	NC_029073
34916	139683	gi|985758391|ref|YP_009223762.1|	2.72e-91	95.74	0	TYPH_COLP3	cps:CPS_1970	K00758	GO:0004645 // GO:0016154 // GO:0009032 // GO:0006139 // GO:0006206 // GO:0046104	Complete proteome;Glycosyltransferase;Reference proteome;Transferase.;	Geobacillus virus E3	3760	2523	0.165	3004	1709	0.116	2902	1799	0.174	2937	1577	0.455	85.97	1.63e-09	68	1064	NC_029073
10928	41190	gi|985758391|ref|YP_009223762.1|	3.54e-28	96.35	3.87e-146	TYPH_METCA	mca:MCA1717	K00758	GO:0004645 // GO:0009032 // GO:0006206 // GO:0006213	Complete proteome;Glycosyltransferase;Reference proteome;Transferase.;	Geobacillus virus E3	-1064	0.145	0.096	0.042	0.44	0.818	-2875	2968	0.32	0.172	0.3	0.031	71.03	1.65e-09	66.2	1541	NC_029073
24550	97468	gi|149408197|ref|YP_001294631.1|	9.53e-131	100	3.6e-85	H9D1G7_9CAUD	vg:14016728	No_KEGGKO	No_GOcodes	Complete proteome {ECO:0000313|Proteomes:UP000004791}.;	Pseudomonas phage PA11	-0.383	-0.272	0.031	0.079	0.549	0.609	-0.632	2031	0.354	0.197	0.469	0.049	66.79	1.65e-09	66.2	1388	NC_007808
25930	103414	gi|77118925|ref|YP_337914.1|	2.28e-08	96.5	4.66e-160	MREB_SHIFL	sfx:S3506	K03569	GO:0000902 // GO:0008360	Cell shape;Complete proteome.;	Grapevine leafroll-associated virus 2	0.276	0.707	0.671	0.06	0.372	0.696	0.131	0.46	0.745	0.727	0.893	0.2	71.03	1.65e-09	66.2	1541	EF123037
28524	114831	gi|9628603|ref|NP_043468.1|	1.61e-09	97.3	3.06e-27	YIDD_YERPY	ypy:YPK_4247	K08998	GO:0005886	Cell inner membrane;Cell membrane;Complete proteome;Membrane.;	Haemophilus phage HP1	-0.137	-0.195	0.06	-0.001	0.313	0.993	-0.139	1387	0.307	0.04	0.156	0.166	78.48	1.67e-09	67.1	1557	NC_001697
10861	40928	gi|167832378|ref|YP_001686769.1|	1.81e-18	21.1	2.43e-08	Y2821_BORBU	bbu:BB_D21	No_KEGGKO	No_GOcodes	Complete proteome;Plasmid;Reference proteome.;	Halomonas phage phiHAP-1	-0.071	0.742	0.722	-0.138	0.652	0.639	-0.059	0.486	0.905	-0.265	0.112	0.43	78.41	1.68e-09	67.1	1566	NC_010342
23551	93186	gi|418489036|ref|YP_007002909.1|	6.85e-06	90.2	9.72e-06	Y1476_HAEIN	hin:HI1476	No_KEGGKO	GO:0043565 // GO:0006355 // GO:0006351	Complete proteome;DNA-binding;Reference proteome;Transcription;Transcription regulation.;	Haemophilus phage SuMu	0.427	0.371	0.629	2242	-1393	0.252	0.796	1235	0.807	0.114	-0.342	0.756	78.41	1.68e-09	67.1	1566	NC_019455
821	3445	gi|509140368|ref|YP_008059249.1|	1.21e-65	100	0	CARA_PSEAE	pae:PA4758	K01956	GO:0005951 // GO:0005524 // GO:0004088 // GO:0006207 // GO:0044205 // GO:0006526 // GO:0071230 // GO:0006541 // GO:0000050	Amino-acid biosynthesis;Arginine biosynthesis;ATP-binding;Complete proteome;Glutamine amidotransferase;Ligase;Nucleotide-binding;Pyrimidine biosynthesis;Reference proteome.;	Halovirus HGTV-1	0.421	1972	0.33	0.254	2094	0.292	-0.037	1112	0.844	0.071	1390	0.593	70.99	1.7e-09	66.2	1589	NC_021328
23211	91682	gi|531037078|ref|YP_008438720.1|	2.52e-05	87.8	1.99e-33	SAHH_HALHL	hha:Hhal_1675	K01251	GO:0005737 // GO:0004013 // GO:0006730	Complete proteome;Cytoplasm;Hydrolase;NAD;One-carbon metabolism;Reference proteome.;	Pandoravirus salinus	3824	0.116	0.542	0.56	-0.497	0.777	4051	0.354	0.183	3032	0.151	0.325	70.99	1.7e-09	66.2	1430	NC_022098
19938	78305	gi|460042384|ref|YP_007517819.1|	1e-89	100	6.36e-81	RPOL_BPK11	No_KEGG	No_KEGGKO	GO:0003677 // GO:0003899 // GO:0006351	DNA-directed RNA polymerase;Nucleotidyltransferase;Transcription;Transferase.;	Pelagibacter phage HTVC019P	0.358	-0.241	0.437	-0.741	-1489	0.406	-0.69	-1914	0.688	0.846	0.639	0.936	88.24	1.71e-09	66.2	1433	NC_020483
27667	111130	gi|712913180|ref|YP_009100002.1|	1.46e-57	75.52	4.88e-24	V51K_BPL79	No_KEGG	No_KEGGKO	GO:0005524 // GO:0003677 // GO:0016787 // GO:0046872	Metal-binding;Zinc;Zinc-finger.;	Escherichia phage vB_EcoM-ep3	0.106	-1641	0.812	0.37	-1237	0.448	-0.053	-0.336	0.853	0.447	-1429	0.355	77.78	1.81e-09	66.2	1518	NC_025430
3559	15466	gi|509140368|ref|YP_008059249.1|	3.15e-59	92.59	0	CARA_PSEAE	pae:PA4758	K01956	GO:0005951 // GO:0005524 // GO:0004088 // GO:0006207 // GO:0044205 // GO:0006526 // GO:0071230 // GO:0006541 // GO:0000050	Amino-acid biosynthesis;Arginine biosynthesis;ATP-binding;Complete proteome;Glutamine amidotransferase;Ligase;Nucleotide-binding;Pyrimidine biosynthesis;Reference proteome.;	Halovirus HGTV-1	-0.103	-0.729	0.886	-0.323	-0.736	0.74	-0.314	-1223	0.68	-0.348	-1280	0.799	81.82	1.9e-09	66.2	1589	NC_021328
2326	9982	gi|156564062|ref|YP_001429805.1|	1.34e-48	97.91	1.29e-155	RECJ_DICD3	ddd:Dda3937_02294	K07462	GO:0008409 // GO:0003676 // GO:0006310 // GO:0006281	Complete proteome;Exonuclease;Hydrolase;Nuclease;Reference proteome.;	Bacillus phage 0305phi8-36	0.567	0.75	0.506	0.593	1263	0.655	-0.376	-0.299	0.793	-2625	-3474	0.341	71.43	1.93e-09	66.2	1798	NC_009760
13339	52482	gi|156564025|ref|YP_001429767.1|	4.79e-07	98.53	1.25e-32	CH10_RHOMR	No_KEGG	No_KEGGKO	GO:0005737 // GO:0005524 // GO:0006457	Chaperone;Cytoplasm.;	Bacillus phage 0305phi8-36	-0.546	1573	0.199	0.001	0.325	0.979	-0.157	1200	0.316	0.054	0.167	0.148	71.43	1.93e-09	66.2	1618	NC_009760
13340	52483	gi|526178751|ref|YP_008242330.1|	9.56e-108	100	0	CH60_CYTH3	chu:CHU_1828	K04077	GO:0005737 // GO:0005524 // GO:0042026	ATP-binding;Chaperone;Complete proteome;Cytoplasm;Nucleotide-binding;Reference proteome.;	Cellulophaga phage phi14:2	-4835	-2865	0.626	-3021	-1779	0.371	-0.463	-2869	0.38	-1027	-0.802	0.694	71.43	1.93e-09	66.2	1618	NC_021806
37533	149076	gi|509140368|ref|YP_008059249.1|	3.78e-58	100	5.12e-117	CARA_SYNE7	syf:Synpcc7942_2122	K01956	GO:0005524 // GO:0004088 // GO:0006207 // GO:0044205 // GO:0006526 // GO:0006541	Amino-acid biosynthesis;Arginine biosynthesis;ATP-binding;Complete proteome;Glutamine amidotransferase;Ligase;Nucleotide-binding;Pyrimidine biosynthesis;Reference proteome.;	Halovirus HGTV-1	2438	0.049	0.541	1418	-0.887	0.455	2545	1454	0.544	5899	3820	0.467	75.27	1.93e-09	66.2	1801	NC_021328
2505	10800	gi|509140368|ref|YP_008059249.1|	1.76e-54	93.93	0	CARA_VIBCH	vch:VC2390	K01956	GO:0005951 // GO:0005524 // GO:0004088 // GO:0006207 // GO:0044205 // GO:0006526 // GO:0006541 // GO:0009220 // GO:0000050	Amino-acid biosynthesis;Arginine biosynthesis;ATP-binding;Complete proteome;Glutamine amidotransferase;Ligase;Nucleotide-binding;Pyrimidine biosynthesis;Reference proteome.;	Halovirus HGTV-1	0.072	1721	0.672	-0.157	0.758	0.018	-0.166	0.348	0.127	-0.231	0.202	0.185	77.78	2.04e-09	66.2	1895	NC_021328
22681	89288	gi|509140368|ref|YP_008059249.1|	1.37e-56	100	1.25e-108	CARA_SYNE7	syf:Synpcc7942_2122	K01956	GO:0005524 // GO:0004088 // GO:0006207 // GO:0044205 // GO:0006526 // GO:0006541	Amino-acid biosynthesis;Arginine biosynthesis;ATP-binding;Complete proteome;Glutamine amidotransferase;Ligase;Nucleotide-binding;Pyrimidine biosynthesis;Reference proteome.;	Halovirus HGTV-1	-0.013	-0.332	0.983	-0.908	-1525	0.204	-0.044	-0.513	0.799	-0.351	-0.815	0.73	77.78	2.04e-09	66.2	1895	NC_021328
35795	143047	gi|509140466|ref|YP_008059347.1|	6.57e-05	100	1.76e-132	HTPG_COLP3	cps:CPS_3901	K04079	GO:0005737 // GO:0005524 // GO:0006457 // GO:0050821 // GO:0009408	ATP-binding;Chaperone;Complete proteome;Cytoplasm;Nucleotide-binding;Reference proteome;Stress response.;	Halovirus HGTV-1	0.029	-1904	0.77	0.091	-1323	0.403	0.089	-1081	0.456	0.111	-1455	0.364	64.6	2.06e-09	66.2	1730	NC_021328
36081	144006	gi|66391812|ref|YP_238737.1|	4.39e-61	100	9.75e-175	GLYA1_COLP3	cps:CPS_0728	K00600	GO:0005737 // GO:0004372 // GO:0030170 // GO:0006545 // GO:0019264 // GO:0006730 // GO:0035999	Amino-acid biosynthesis;Complete proteome;Cytoplasm;One-carbon metabolism;Pyridoxal phosphate;Reference proteome;Transferase.;	Aeromonas phage 31	0.494	1009	0.2	-0.136	-0.546	0.164	-0.093	-0.581	0.228	-0.082	-0.177	0.967	66.81	2.07e-09	66.2	1732	NC_007022
36083	144012	gi|985769631|ref|YP_009222729.1|	1.26e-07	99.12	1.8e-34	RIBD_HAEIN	hin:HI0944	K11752	GO:0005829 // GO:0008703 // GO:0008835 // GO:0050661 // GO:0008270 // GO:0009231 // GO:0009451	Complete proteome;Hydrolase;Metal-binding;Multifunctional enzyme;NADP;Oxidoreductase;Reference proteome;Riboflavin biosynthesis;Zinc.;	Pseudomonas phage VCM	-0.254	-1174	0.676	-0.001	0.128	0.652	0.157	-0.474	0.921	-0.214	0.321	0.295	66.81	2.07e-09	66.2	1732	NC_029065
2385	10287	gi|509140530|ref|YP_008059411.1|	1.02e-24	100	2.51e-32	MTD1_DESNO	No_KEGG	No_KEGGKO	GO:0003886 // GO:0009307	Methyltransferase;Restriction system;S-adenosyl-L-methionine;Transferase.;	Halovirus HGTV-1	-0.046	-0.255	0.043	0.002	0.338	0.909	-0.046	1374	0.327	0.017	0.213	0.152	80.26	2.51e-09	67.1	946	NC_021328
13693	53828	gi|509140530|ref|YP_008059411.1|	1.1e-38	100	3.9e-49	MTD1_DESNO	No_KEGG	No_KEGGKO	GO:0003886 // GO:0009307	Methyltransferase;Restriction system;S-adenosyl-L-methionine;Transferase.;	Halovirus HGTV-1	-0.214	1594	0.566	-0.239	1239	0.264	-0.428	1032	0.075	-0.198	1179	0.864	80.26	2.55e-09	67.1	1919	NC_021328
733	3088	gi|589286874|ref|YP_009007069.1|	8.34e-137	92.44	1.08e-22	TERL_BPP7	No_KEGG	No_KEGGKO	GO:0005524 // GO:0004519 // GO:0046872 // GO:0019076	ATP-binding;Endonuclease;Hydrolase;Magnesium;Metal-binding;Nuclease;Nucleotide-binding;Viral genome packaging;Virus exit from host cell.;	Pseudomonas phage vB_PaeP_Tr60_Ab31	0.796	1752	0.35	0.228	0.508	0.209	0.403	1071	0.507	1049	1469	0.174	76.74	2.6e-09	66.2	2172	NC_023575
7369	28948	gi|509139607|ref|YP_008058498.1|	1.42e-25	99.49	5.3e-132	DCD_COLP3	cps:CPS_2837	K01494	GO:0008829 // GO:0006253 // GO:0006226 // GO:0006229 // GO:0009220	Complete proteome;Hydrolase;Nucleotide metabolism;Reference proteome.;	Halovirus HRTV-5	0.538	0.77	0.419	-0.201	-0.597	0.153	0.093	-0.373	0.662	-0.064	0.009	0.952	69.18	2.64e-09	67.1	993	MZ334510
23659	93668	gi|971821630|ref|YP_009218156.1|	7.04e-149	94.9	0	RECA_THICR	tcx:Tcr_1592	K03553	GO:0005737 // GO:0005524 // GO:0003684 // GO:0008094 // GO:0003697 // GO:0006310 // GO:0006281 // GO:0009432	ATP-binding;Complete proteome;Cytoplasm;DNA damage;DNA recombination;DNA repair;DNA-binding;Nucleotide-binding;Reference proteome;SOS response.;	Bacillus phage phi4J1	0.042	1060	0.891	-0.126	1465	0.913	-0.3	0.045	0.045	-0.41	-0.188	0.161	69.18	2.64e-09	67.1	2205	NC_029008
42448	168741	gi|431810549|ref|YP_007237629.1|	2.93e-35	100	1.53e-93	DNAG_PSEPU	No_KEGG	No_KEGGKO	GO:1990077 // GO:0003677 // GO:0003896 // GO:0000287 // GO:0008270	DNA replication;DNA-binding;DNA-directed RNA polymerase;Magnesium;Metal-binding;Nucleotidyltransferase;Primosome;Transcription;Transferase;Zinc;Zinc-finger.;	Helicobacter phage KHP30	0.054	-0.042	0.326	-0.173	-0.141	0.825	-0.194	-0.193	0.588	-0.105	-0.02	0.242	69.18	2.64e-09	67.1	993	NC_019928
108	434	gi|139424471|ref|YP_001129438.1|	1.08e-27	99.56	0	PUR4_PSEAE	pae:PA3763	K01952	GO:0005737 // GO:0005524 // GO:0046872 // GO:0004642 // GO:0006189 // GO:0006541 // GO:0006164 // GO:0009156	ATP-binding;Complete proteome;Cytoplasm;Glutamine amidotransferase;Ligase;Magnesium;Metal-binding;Nucleotide-binding;Purine biosynthesis;Reference proteome.;	Human herpesvirus 4 type 2	2238	1336	0.182	-0.249	-0.863	0.564	1558	0.729	0.294	-0.33	-0.582	0.713	80.26	2.7e-09	67.1	1015	NC_009334
8437	32618	gi|593777806|ref|YP_009015653.1|	6.77e-06	93.69	5.5e-11	YCDT_ECOLI	eco:b1025	No_KEGGKO	GO:0016021 // GO:0005886 // GO:0052621 // GO:0005525 // GO:0046872 // GO:0051271 // GO:0090609	Cell inner membrane;Cell membrane;Complete proteome;GTP-binding;Magnesium;Membrane;Metal-binding;Nucleotide-binding;Reference proteome;Transferase;Transmembrane;Transmembrane helix.;	Bacillus phage G	0.861	0.283	0.161	-1194	-1781	0.411	0.042	-0.682	0.89	0.241	-1128	0.739	77.78	2.77e-09	66.2	2311	NC_023719
10524	39577	gi|971759164|ref|YP_009212514.1|	6.63e-104	93.22	1.74e-174	CCA_AERS4	asa:ASA_0516	K00974	GO:0005524 // GO:0052929 // GO:0052928 // GO:0052927 // GO:0004112 // GO:0000287 // GO:0016791 // GO:0000049 // GO:0016437 // GO:0042245 // GO:0001680	ATP-binding;Complete proteome;Hydrolase;Magnesium;Metal-binding;Multifunctional enzyme;Nickel;Nucleotide-binding;Nucleotidyltransferase;RNA repair;RNA-binding;Transferase;tRNA processing.;	Sinorhizobium phage phiN3	2915	4455	0.427	-0.206	-1221	0.445	-0.347	-0.971	0.724	-0.238	-0.853	0.647	69.54	2.83e-09	67.1	2362	NC_028945
24667	98001	gi|399528872|ref|YP_006560919.1|	6.73e-47	100	3.39e-41	PHOL_MYCTU	mtu:Rv2368c	K06217	GO:0005737 // GO:0005886 // GO:0005524 // GO:0003723	ATP-binding;Complete proteome;Cytoplasm;Nucleotide-binding;Reference proteome.;	Celeribacter phage P12053L	0.266	0.332	0.851	-2005	-3262	0.225	-0.648	-0.866	0.737	-0.402	-0.965	0.802	77.78	2.91e-09	66.2	2430	NC_018280
24668	98005	gi|971745925|ref|YP_009200034.1|	3.48e-21	84.43	8.45e-19	D4N481_9CAUD	vg:10351319	No_KEGGKO	No_GOcodes	Complete proteome {ECO:0000313|Proteomes:UP000001703}.;	Pseudomonas phage K8	-0.631	0.206	0.389	-0.125	0.586	0.894	-0.383	0.605	0.428	0.055	-0.417	0.725	77.78	2.91e-09	66.2	2430	NC_028817
24669	98007	gi|712913180|ref|YP_009100002.1|	3.51e-87	91.5	2.73e-53	V51K_BPL79	No_KEGG	No_KEGGKO	GO:0005524 // GO:0003677 // GO:0016787 // GO:0046872	Metal-binding;Zinc;Zinc-finger.;	Escherichia phage vB_EcoM-ep3	1281	0.388	0.196	-1236	-1448	0.436	0.274	-0.738	0.835	-2116	-2071	0.507	77.78	2.91e-09	66.2	2430	NC_025430
19600	76849	gi|139472887|ref|YP_001129434.1|	1.4e-11	100	1.02e-104	PUR4_PSEPK	ppu:PP_1037	K01952	GO:0005737 // GO:0005524 // GO:0046872 // GO:0004642 // GO:0006189 // GO:0006541	ATP-binding;Complete proteome;Cytoplasm;Glutamine amidotransferase;Ligase;Magnesium;Metal-binding;Nucleotide-binding;Purine biosynthesis;Reference proteome.;	Human herpesvirus 8	-0.015	-1805	0.977	-0.237	-0.368	0.742	0.288	-1041	0.56	0.389	-1471	0.362	84.75	2.95e-09	67.1	1107	AY756112
26690	106837	gi|139424471|ref|YP_001129438.1|	5.03e-36	100	0	PUR4_PSEPK	ppu:PP_1037	K01952	GO:0005737 // GO:0005524 // GO:0046872 // GO:0004642 // GO:0006189 // GO:0006541	ATP-binding;Complete proteome;Cytoplasm;Glutamine amidotransferase;Ligase;Magnesium;Metal-binding;Nucleotide-binding;Purine biosynthesis;Reference proteome.;	Human herpesvirus 4 type 2	1540	1060	0.261	0.659	0.027	0.442	0.368	-0.383	0.688	0.213	0.011	0.912	84.75	2.95e-09	67.1	2733	NC_009334
23028	90830	gi|418487572|ref|YP_007001914.1|	1.68e-59	100	4.28e-129	TAL_FLAPJ	fps:FP1048	K00616	GO:0005737 // GO:0004801 // GO:0005975 // GO:0006098	Complete proteome;Cytoplasm;Pentose shunt;Reference proteome;Schiff base;Transferase.;	Synechococcus phage ACG-2014c	5830	1154	0.134	3074	0.054	0.845	2134	0.53	0.981	1724	-0.415	0.757	75.27	3.52e-09	66.2	2930	NC_019444
23029	90834	gi|314055125|ref|YP_004063463.1|	1.89e-10	100	0	MEND_FLAJ1	fjo:Fjoh_2781	K02551	GO:0070204 // GO:0000287 // GO:0030145 // GO:0030976 // GO:0009234	Complete proteome;Magnesium;Manganese;Menaquinone biosynthesis;Metal-binding;Reference proteome;Thiamine pyrophosphate;Transferase.;	Ostreococcus tauri virus 2	1857	-0.027	0.17	2555	-2076	0.402	1727	-0.71	0.466	2701	-2278	0.37	75.27	3.52e-09	66.2	2930	NC_014789
21142	83447	gi|139472887|ref|YP_001129434.1|	3.08e-12	99.59	1.89e-116	PUR4_PSEU2	psb:Psyr_1269	K01952	GO:0005737 // GO:0005524 // GO:0046872 // GO:0004642 // GO:0006189 // GO:0006541	ATP-binding;Complete proteome;Cytoplasm;Glutamine amidotransferase;Ligase;Magnesium;Metal-binding;Nucleotide-binding;Purine biosynthesis.;	Human herpesvirus 8	0.978	-0.189	0.787	-0.036	-0.637	0.229	0.492	-1111	0.243	-0.685	-0.319	0.284	80.26	4.37e-09	67.1	1635	AY756112
1290	5458	gi|593777806|ref|YP_009015653.1|	1.44e-16	91.73	7.68e-25	YDAM_ECOLI	eco:b1341	No_KEGGKO	GO:0005622 // GO:0052621 // GO:0005525 // GO:0042802 // GO:0046872 // GO:0000155 // GO:0051091 // GO:1900233	Complete proteome;GTP-binding;Magnesium;Metal-binding;Nucleotide-binding;Reference proteome;Repeat;Transferase.;	Bacillus phage G	-1764	0.607	0.434	-0.259	-0.123	0.869	-0.962	0.722	0.419	-0.458	0.541	0.994	84.75	4.92e-09	67.1	1839	NC_023719
10997	41374	gi|593777806|ref|YP_009015653.1|	1.63e-08	87.72	1.48e-08	Y3311_PSEAE	pae:PA3311	No_KEGGKO	GO:0016021 // GO:0005886	Cell membrane;Complete proteome;Membrane;Reference proteome;Transmembrane;Transmembrane helix.;	Bacillus phage G	-0.633	-1144	0.059	0.085	0.562	0.594	-1048	2513	0.347	0.212	0.496	0.047	84.75	4.92e-09	67.1	1839	NC_023719
16049	62867	gi|109287887|ref|YP_654581.1|	1.58e-16	99.52	3.09e-111	RPOB_TERTT	ttu:TERTU_0883	K03043	GO:0003677 // GO:0003899 // GO:0032549 // GO:0006351	Complete proteome;DNA-directed RNA polymerase;Nucleotidyltransferase;Reference proteome;Transcription;Transferase.;	Invertebrate iridescent virus 3	1020	3805	0.349	0.107	0.496	0.674	-0.673	1371	0.363	-1646	1787	0.518	84.75	4.92e-09	67.1	920	NC_008187
27092	108651	gi|593777708|ref|YP_009015555.1|	4.93e-135	99.63	0	GYRB_SHIFL	sfx:S4006	K02470	GO:0005694 // GO:0005737 // GO:0005524 // GO:0003677 // GO:0003918 // GO:0000287 // GO:0006265 // GO:0006261 // GO:0046677	Antibiotic resistance;ATP-binding;Complete proteome;Cytoplasm;DNA-binding;Isomerase;Magnesium;Metal-binding;Nucleotide-binding;Topoisomerase.;	Bacillus phage G	-0.822	-0.459	0.009	-0.713	-1000	0.011	-0.402	-0.439	0.044	-0.524	0.186	0.301	84.75	4.92e-09	67.1	4085	NC_023719
36916	146738	gi|333798264|ref|YP_004508537.1|	2.18e-16	96.72	2.19e-43	NUSG_NEIMB	nme:NMB0126	K02601	GO:0006354 // GO:0006353 // GO:0032784 // GO:0031564	Complete proteome;Reference proteome;Transcription;Transcription antitermination;Transcription regulation;Transcription termination.;	Synechococcus phage S-CRM01	-1967	-3534	0.491	-2721	-5514	0.351	-2320	-4229	0.414	-2687	-5199	0.925	88.24	5e-09	66.2	4152	NC_015569
36918	146742	gi|672551196|ref|YP_009052194.1|	4.2e-36	99.75	0	EFTU_CELLY	No_KEGG	No_KEGGKO	GO:0005737 // GO:0005525 // GO:0003924 // GO:0003746	Cytoplasm;Elongation factor;GTP-binding;Nucleotide-binding;Protein biosynthesis.;	Aureococcus anophagefferens virus	1699	4570	0.404	-0.045	-0.218	0.781	-0.048	-0.539	0.678	-0.025	0.043	0.846	88.24	5e-09	66.2	4152	OM876856
17086	67313	gi|109287968|ref|YP_654662.1|	1.64e-15	100	0	RPOC_COLP3	cps:CPS_4768	K03046	GO:0003677 // GO:0003899 // GO:0006351	Complete proteome;DNA-directed RNA polymerase;Nucleotidyltransferase;Reference proteome;Transcription;Transferase.;	Invertebrate iridescent virus 3	2067	-0.341	0.17	0.039	-0.863	0.317	-1063	-0.844	0.693	1056	-2314	0.35	93.18	5.16e-09	67.1	964	NC_008187
19250	75288	gi|109287968|ref|YP_654662.1|	2e-20	100	0	RPOC_PSEPF	pfo:Pfl01_5085	K03046	GO:0003677 // GO:0003899 // GO:0006351	Complete proteome;DNA-directed RNA polymerase;Nucleotidyltransferase;Transcription;Transferase.;	Invertebrate iridescent virus 3	0.189	1356	0.182	0.025	0.682	0.896	0.015	0.667	0.606	-0.089	0.65	0.578	93.18	5.16e-09	67.1	964	NC_008187
37664	149627	gi|327409418|ref|YP_004301560.1|	6.37e-12	60.12	5.27e-12	YZ38_AQUAE	aae:aq_aa38	No_KEGGKO	GO:0005524 // GO:0003677 // GO:0016779	ATP-binding;Complete proteome;Nucleotide-binding;Nucleotidyltransferase;Plasmid;Reference proteome;Transferase.;	Brochothrix phage BL3	-1168	3075	0.31	0.044	0.442	0.811	-0.313	1002	0.352	0.174	0.303	0.033	93.18	5.16e-09	67.1	4283	NC_015254
3346	14515	gi|589287864|ref|YP_009010467.1|	7.17e-10	100	0	RPOB_MARHV	maq:Maqu_0712	K03043	GO:0003677 // GO:0003899 // GO:0032549 // GO:0006351	Complete proteome;DNA-directed RNA polymerase;Nucleotidyltransferase;Reference proteome;Transcription;Transferase.;	Invertebrate iridescent virus 30	0.158	1299	0.724	0.293	1824	0.326	0.054	0.829	0.717	0.114	0.685	0.685	84.75	5.69e-09	67.1	1062	NC_023611
12705	49541	gi|593777640|ref|YP_009015486.1|	2.12e-19	89.8	1.85e-21	Y409_HAEIN	hin:HI0409	No_KEGGKO	GO:0016021 // GO:0005886 // GO:0046872 // GO:0008237	Cell membrane;Complete proteome;Hydrolase;Membrane;Metal-binding;Metalloprotease;Protease;Reference proteome;Transmembrane;Transmembrane helix;Zinc.;	Bacillus phage G	-0.031	-0.262	0.04	-0.021	0.937	0.342	0	0.57	0.849	0.012	0.218	0.159	84.75	5.69e-09	67.1	1062	NC_023719
40539	160561	gi|593777806|ref|YP_009015653.1|	3.88e-05	95	6.23e-13	YEDQ_SALTI	sty:STY2194	No_KEGGKO	GO:0016021 // GO:0005886 // GO:0030244	Cell membrane;Cellulose biosynthesis;Complete proteome;Membrane;Transmembrane;Transmembrane helix.;	Bacillus phage G	-0.384	-0.408	0.53	-0.066	0.4	0.81	0.055	-0.06	0.905	0.042	-0.364	0.759	84.75	5.69e-09	67.1	1062	NC_023719
42030	166873	gi|593777708|ref|YP_009015555.1|	3.01e-134	100	0	GYRB_SHIFL	sfx:S4006	K02470	GO:0005694 // GO:0005737 // GO:0005524 // GO:0003677 // GO:0003918 // GO:0000287 // GO:0006265 // GO:0006261 // GO:0046677	Antibiotic resistance;ATP-binding;Complete proteome;Cytoplasm;DNA-binding;Isomerase;Magnesium;Metal-binding;Nucleotide-binding;Topoisomerase.;	Bacillus phage G	-0.639	0.072	0.005	-0.626	0.352	0.028	-0.436	-0.024	0.014	-0.404	1136	0.369	84.75	5.69e-09	67.1	4718	NC_023719
28112	113072	gi|849122351|ref|YP_009153153.1|	1.02e-62	97.64	1.55e-157	CLPB_COXBU	cbu:CBU_0094	K03695	GO:0005737 // GO:0005524 // GO:0016485 // GO:0009408	ATP-binding;Chaperone;Coiled coil;Complete proteome;Cytoplasm;Nucleotide-binding;Reference proteome;Repeat;Stress response.;	Klebsiella phage K64-1	0.331	0.6	0.109	0.036	0.46	0.847	-0.244	-0.196	0.462	-0.431	-0.011	0.312	76.84	5.7e-09	65.3	1526	NC_027399
6433	25652	gi|418489351|ref|YP_007003171.1|	2.33e-16	88.06	5.65e-14	E9NIH3_9CAUD	vg:14006827	No_KEGGKO	GO:0000287 // GO:0006310 // GO:0006281	Complete proteome {ECO:0000313|Proteomes:UP000007263}.;	Enterobacter phage EcP1	-0.053	-0.179	0.849	-0.315	-1052	0.549	-0.286	-1291	0.613	-0.138	-0.824	0.763	71.22	6.64e-09	64.4	1596	NC_019485
13245	52083	gi|939177566|ref|YP_009173474.1|	1e-131	62.86	1.77e-83	RIR1_TRYBB	No_KEGG	No_KEGGKO	GO:0005971 // GO:0005524 // GO:0004748 // GO:0009263 // GO:0006260	Allosteric enzyme;ATP-binding;Disulfide bond;DNA replication;Nucleotide-binding;Oxidoreductase.;	Chrysochromulina ericina virus	-2900	-3306	0.533	-3001	-4225	0.365	-5704	-3241	0.45	-1555	-1614	0.567	71.2	7.01e-09	64.4	1683	NC_028094
13559	53240	gi|939177745|ref|YP_009173653.1|	5.74e-57	100	0	RPOC_COLP3	cps:CPS_4768	K03046	GO:0003677 // GO:0003899 // GO:0006351	Complete proteome;DNA-directed RNA polymerase;Nucleotidyltransferase;Reference proteome;Transcription;Transferase.;	Chrysochromulina ericina virus	0.54	4178	0.013	0	1746	0.589	0.351	3669	0.029	0.245	3921	0.25	71.2	7.01e-09	64.4	1870	NC_028094
14134	55548	gi|939177398|ref|YP_009173306.1|	8.91e-08	94.97	5.54e-40	HSCB_PHOPR	ppr:PBPRA0753	K04082	GO:0006457 // GO:0051259	Chaperone;Complete proteome;Reference proteome.;	Chrysochromulina ericina virus	-1854	-0.433	0.937	0.2	0.638	0.964	4057	0.973	0.425	0.496	0.783	0.848	71.2	7.01e-09	64.4	1870	NC_028094
28017	112635	gi|939177351|ref|YP_009173259.1|	1.15e-70	97.63	2.36e-94	WECB_METMP	mmp:MMP0705	K01791	GO:0005737 // GO:0008761	Complete proteome;Cytoplasm;Isomerase;Reference proteome.;	Chrysochromulina ericina virus	-0.001	1690	0.993	-0.142	1655	0.233	-0.063	2735	0.853	-0.115	2001	0.426	71.2	7.01e-09	64.4	1515	NC_028094
28117	113081	gi|939177493|ref|YP_009173401.1|	1.46e-09	93.61	5.35e-78	Y1627_STAS1	ssp:SSP1627	No_KEGGKO	GO:0016491	Complete proteome;Oxidoreductase;Reference proteome.;	Chrysochromulina ericina virus	0.005	-0.179	0.944	-0.11	0.692	0.576	-0.089	0.363	0.473	-0.28	-1105	0.096	71.2	7.01e-09	64.4	1870	NC_028094
2206	9488	gi|593777708|ref|YP_009015555.1|	1.39e-129	99.23	0	GYRB_PSEAE	pae:PA0004	K02470	GO:0005694 // GO:0005737 // GO:0009330 // GO:0009295 // GO:0005524 // GO:0003677 // GO:0003918 // GO:0000287 // GO:0007059 // GO:0006265 // GO:0006268	ATP-binding;Complete proteome;Cytoplasm;DNA-binding;Isomerase;Magnesium;Metal-binding;Nucleotide-binding;Reference proteome;Topoisomerase.;	Bacillus phage G	0.414	-0.171	0.741	-1267	-2804	0.214	-2783	-0.643	0.696	-1005	-3065	0.349	88.46	7.91e-09	64.4	1897	NC_023719
19199	75108	gi|593777806|ref|YP_009015653.1|	4.6e-16	99.04	4.64e-40	VDCA_VIBCH	vch:VCA0956	K13590	GO:0052621 // GO:0005525 // GO:0046872	Complete proteome;GTP-binding;Magnesium;Metal-binding;Nucleotide-binding;Reference proteome;Transferase.;	Bacillus phage G	0.053	1830	0.56	-0.003	1585	0.549	0.002	0.809	0.931	-0.038	1748	0.721	88.46	7.91e-09	64.4	2108	NC_023719
18660	73286	gi|526178751|ref|YP_008242330.1|	9.1e-83	96.88	0	CH60_COLP3	cps:CPS_0957	K04077	GO:0005737 // GO:0005524 // GO:0042026	ATP-binding;Chaperone;Complete proteome;Cytoplasm;Nucleotide-binding;Reference proteome.;	Cellulophaga phage phi14:2	0.505	0.654	0.762	-0.147	0.97	0.889	-2747	-1772	0.121	-4312	-2564	0.334	71.09	1.17e-08	65.3	2783	NC_021806
18661	73287	gi|526178751|ref|YP_008242330.1|	5.24e-80	96.86	0	CH60_COLP3	cps:CPS_0957	K04077	GO:0005737 // GO:0005524 // GO:0042026	ATP-binding;Chaperone;Complete proteome;Cytoplasm;Nucleotide-binding;Reference proteome.;	Cellulophaga phage phi14:2	-0.329	0.833	0.104	-0.108	1615	0.61	0.017	0.654	0.993	0.113	0.447	0.055	71.09	1.17e-08	65.3	2783	NC_021806
2062	8853	gi|849122351|ref|YP_009153153.1|	1.17e-72	95.94	1.02e-173	CLPB_PSESM	pst:PSPTO_0829	K03695	GO:0005737 // GO:0005524 // GO:0016887 // GO:0031249 // GO:0016485 // GO:0009408	ATP-binding;Chaperone;Coiled coil;Complete proteome;Cytoplasm;Nucleotide-binding;Reference proteome;Repeat;Stress response.;	Klebsiella phage K64-1	3219	0.633	0.594	0.466	0.109	0.566	3577	1053	0.435	3347	-1761	0.358	69.68	1.46e-08	65.3	1566	NC_027399
34557	138283	gi|169936055|ref|YP_001718754.1|	2.16e-68	96.4	2.56e-99	DMA_VIBCH	vch:VC2626	K06223	GO:0003676 // GO:0009007 // GO:0006260	Complete proteome;DNA replication;Methyltransferase;Reference proteome;S-adenosyl-L-methionine;Transferase.;	Salmonella phage Fels-2	0.372	0.861	0.532	-0.006	0.121	0.516	0.218	0.208	0.395	0.312	0.336	0.634	69.68	1.46e-08	65.3	3479	NC_004313
2085	8946	gi|593777710|ref|YP_009015557.1|	2.39e-112	98.95	0	GYRA_SALTY	stm:STM2272	K02469	GO:0005694 // GO:0005737 // GO:0009330 // GO:0009295 // GO:0005524 // GO:0003677 // GO:0003918 // GO:0007059 // GO:0006265 // GO:0006268	ATP-binding;Complete proteome;Cytoplasm;DNA-binding;Isomerase;Nucleotide-binding;Reference proteome;Topoisomerase.;	Bacillus phage G	-0.079	0.508	0.853	-0.421	-0.562	0.065	-0.296	-0.503	0.159	-0.539	-0.88	0.188	70.14	1.94e-08	67.1	16069	NC_023719
33275	133488	gi|593777806|ref|YP_009015653.1|	1.41e-20	78.11	2.44e-25	DOSC_SHIBS	sbo:SBO_1567	K13069	GO:0052621 // GO:0005525 // GO:0020037 // GO:0046872 // GO:0019825	Complete proteome;GTP-binding;Heme;Iron;Magnesium;Metal-binding;Nucleotide-binding;Transferase.;	Bacillus phage G	-0.028	-0.271	0.038	0.001	0.34	0.892	-0.019	0.936	0.364	0.011	0.227	0.156	70.14	1.94e-08	67.1	2216	NC_023719
13924	54719	gi|399528864|ref|YP_006560911.1|	1.57e-63	100	3.81e-61	I6R0Z0_9CAUD	vg:13405890	No_KEGGKO	No_GOcodes	Complete proteome {ECO:0000313|Proteomes:UP000002825}.;	Celeribacter phage P12053L	0.177	-0.09	0.951	-0.015	-0.271	0.474	-1784	-1442	0.718	-0.355	-0.595	0.724	74.53	1.97e-08	63.5	1358	NC_018280
739	3113	gi|371671350|ref|YP_004957617.1|	2.37e-32	97.13	9.34e-55	DNAG_PSEPU	No_KEGG	No_KEGGKO	GO:1990077 // GO:0003677 // GO:0003896 // GO:0000287 // GO:0008270	DNA replication;DNA-binding;DNA-directed RNA polymerase;Magnesium;Metal-binding;Nucleotidyltransferase;Primosome;Transcription;Transferase;Zinc;Zinc-finger.;	Helicobacter phage phiHP33	1563	2003	0.109	0.185	0.507	0.548	0.674	0.955	0.236	1138	2211	0.531	70.54	1.98e-08	62.6	1368	NC_016568
740	3115	gi|593777964|ref|YP_009015812.1|	4.74e-12	96	9.17e-24	YQEY_BACSU	bsu:BSU25400	K09117	GO:0016884	3D-structure;Complete proteome;Reference proteome.;	Bacillus phage G	0.215	-0.517	0.733	-0.422	-2696	0.418	-0.273	-1419	0.726	-0.122	-0.847	0.712	70.54	1.98e-08	62.6	1368	NC_023719
16515	65040	gi|849122351|ref|YP_009153153.1|	8.94e-43	98.61	1.2e-99	CLPB_SHEON	son:SO_3577	K03695	GO:0005737 // GO:0005524 // GO:0016485 // GO:0009408	ATP-binding;Chaperone;Coiled coil;Complete proteome;Cytoplasm;Nucleotide-binding;Reference proteome;Repeat;Stress response.;	Klebsiella phage K64-1	-1903	-0.011	0.657	1316	-1398	0.441	-1415	0.704	0.681	1526	1550	0.729	70.54	1.98e-08	62.6	1520	NC_027399
28286	113823	gi|399528864|ref|YP_006560911.1|	1.5e-63	100	3.65e-61	I6R0Z0_9CAUD	vg:13405890	No_KEGGKO	No_GOcodes	Complete proteome {ECO:0000313|Proteomes:UP000002825}.;	Celeribacter phage P12053L	-0.933	-1276	0.784	-1247	-0.726	0.405	-3133	-1745	0.634	-2197	-1745	0.547	74.53	1.98e-08	63.5	1369	NC_018280
24989	99385	gi|849122351|ref|YP_009153153.1|	1.46e-72	100	0	CLPB_XANAC	xac:XAC3195	K03695	GO:0005737 // GO:0005524 // GO:0016485 // GO:0009408	ATP-binding;Chaperone;Coiled coil;Complete proteome;Cytoplasm;Nucleotide-binding;Repeat;Stress response.;	Klebsiella phage K64-1	2049	2170	0.237	-0.319	-0.963	0.502	0.638	0.325	0.513	1791	1137	0.372	79.71	1.99e-08	62.6	1523	NC_027399
9437	36165	gi|725950020|ref|YP_009100756.1|	4.21e-103	98.61	1.77e-167	AROF_SALTY	stm:STM2670	K01626	GO:0003849 // GO:0009073 // GO:0009423	Amino-acid biosynthesis;Aromatic amino acid biosynthesis;Complete proteome;Reference proteome;Transferase.;	Shigella phage Shf125875	-0.282	-1288	0.634	-0.612	-1330	0.213	-0.639	-1744	0.261	0.443	0.352	0.929	77.92	2.01e-08	63.5	1384	NC_025437
13231	52032	gi|189426860|ref|YP_001949959.1|	2.11e-13	97.44	2.56e-34	ACP_SHEON	son:SO_2775	K02078	GO:0005737 // GO:0000036	Complete proteome;Cytoplasm;Fatty acid biosynthesis;Fatty acid metabolism;Lipid biosynthesis;Lipid metabolism;Phosphopantetheine;Phosphoprotein;Reference proteome.;	Ralstonia phage RSL1	0.34	0.502	0.438	-0.736	-0.354	0.597	0.066	0.471	0.554	-0.353	0.158	0.665	76.19	2.03e-08	62.6	1401	NC_010811
2205	9480	gi|593777708|ref|YP_009015555.1|	4.26e-116	96.2	0	GYRB_PSEAE	pae:PA0004	K02470	GO:0005694 // GO:0005737 // GO:0009330 // GO:0009295 // GO:0005524 // GO:0003677 // GO:0003918 // GO:0000287 // GO:0007059 // GO:0006265 // GO:0006268	ATP-binding;Complete proteome;Cytoplasm;DNA-binding;Isomerase;Magnesium;Metal-binding;Nucleotide-binding;Reference proteome;Topoisomerase.;	Bacillus phage G	-0.233	0.019	0.563	-0.513	-0.105	0.294	0.775	1315	0.163	-1194	-4152	0.16	89.36	2.06e-08	63.5	1423	NC_023719
14693	57660	gi|593777800|ref|YP_009015647.1|	4.59e-64	90.23	4.56e-171	TRXB_VIBCH	vch:VC1182	K00384	GO:0005737 // GO:0004791 // GO:0019430	Complete proteome;Cytoplasm;Disulfide bond;FAD;Flavoprotein;NADP;Oxidoreductase;Redox-active center;Reference proteome.;	Bacillus phage G	-0.317	-0.113	0.422	-0.379	-0.214	0.283	-0.729	-0.806	0.139	-0.08	0.402	0.41	89.36	2.06e-08	63.5	1581	NC_023719
33225	133305	gi|971759164|ref|YP_009212514.1|	2.06e-102	97.49	5.7e-174	CCA_MANSM	msu:MS2312	K00974	GO:0005524 // GO:0052929 // GO:0052928 // GO:0052927 // GO:0004112 // GO:0000287 // GO:0016791 // GO:0000049 // GO:0016437 // GO:0042245 // GO:0001680	ATP-binding;Complete proteome;Hydrolase;Magnesium;Metal-binding;Multifunctional enzyme;Nickel;Nucleotide-binding;Nucleotidyltransferase;Reference proteome;RNA repair;RNA-binding;Transferase;tRNA processing.;	Sinorhizobium phage phiN3	-0.312	-0.313	0.375	-0.363	-0.736	0.079	-0.34	-0.851	0.058	0.123	0.523	0.968	67.33	2.1e-08	63.5	1445	NC_028945
6653	26427	gi|448244723|ref|YP_007392444.1|	3.04e-49	95.3	4.09e-46	CAPSD_BPMU	vg:2636267	No_KEGGKO	GO:0030430 // GO:0019028 // GO:0019076	Capsid protein;Complete proteome;Direct protein sequencing;Host cytoplasm;Late protein;Reference proteome;Viral capsid assembly;Virion;Virus exit from host cell.;	Pseudomonas phage JBD88a	-0.309	-0.272	0.035	0.035	0.428	0.757	-1524	3140	0.335	0.131	0.337	0.082	70.63	2.17e-08	62.6	1498	NC_020200
6654	26429	gi|9633523|ref|NP_050636.1|	1.25e-23	99.63	4.58e-40	VPI_HAEIN	hin:HI1504	No_KEGGKO	GO:0008233	Complete proteome;Hydrolase;Protease;Reference proteome.;	Enterobacteria phage Mu	-0.561	-0.111	0.724	1890	-1522	0.389	0.529	1224	0.597	0.583	-0.44	0.755	70.63	2.17e-08	62.6	1498	NC_000929
23377	92363	gi|966203502|ref|YP_009187819.1|	2.82e-73	97.92	2.85e-37	K9V0U2_9CYAN	calt:Cal6303_2747	No_KEGGKO	No_GOcodes	Complete proteome {ECO:0000313|Proteomes:UP000010477};Reference proteome {ECO:0000313|Proteomes:UP000010477}.;	Klebsiella phage vB_KpnM_KB57	-1311	-1087	0.92	1624	-2587	0.389	1078	-1811	0.602	1433	0.191	0.932	78.65	2.21e-08	63.5	1688	NC_028659
24110	95506	gi|849121937|ref|YP_009150853.1|	1.42e-62	100	6.19e-101	CLPA_RHOBL	No_KEGG	No_KEGGKO	GO:0005524 // GO:0004176	ATP-binding;Chaperone;Nucleotide-binding;Repeat.;	Escherichia phage PBECO 4	-0.304	0.519	0.021	-0.271	0.684	0.048	-0.143	0.143	0.166	-0.245	0.718	0.293	78.65	2.21e-08	63.5	1519	NC_027364
24111	95509	gi|414087147|ref|YP_006987334.1|	3.28e-05	81.33	4.63e-18	CLPA_ECOLI	eco:b0882	K03694	GO:0005829 // GO:0005524 // GO:0004176 // GO:0016887 // GO:0043335 // GO:0006979	3D-structure;ATP-binding;Chaperone;Complete proteome;Direct protein sequencing;Nucleotide-binding;Reference proteome;Repeat.;	Cronobacter phage vB_CsaM_GAP32	-0.257	1014	0.706	-0.764	0.677	0.165	-0.518	0.376	0.479	-0.216	1065	0.809	78.65	2.21e-08	63.5	1519	NC_041878
25200	100273	gi|46402111|ref|YP_006605.1|	1.1e-16	92.54	5.42e-46	SOJ_BACSU	bsu:BSU40970	K03496	GO:0005524 // GO:0016787 // GO:0016491 // GO:0042174 // GO:0030435	ATP-binding;Complete proteome;Hydrolase;Nucleotide-binding;Reference proteome;Sporulation.;	Klebsiella phage phiKO2	0.426	0.43	0.128	-0.805	-1128	0.24	-0.08	0.022	0.731	-0.004	0.151	0.304	78.65	2.21e-08	63.5	1688	NC_005857
3694	16087	gi|712912175|ref|YP_009097893.1|	8.24e-07	100	No_evalue	No_ID	No_KEGG	No_KEGGKO	No_GO	No_keywords	Lactobacillus phage Ld25A	-0.178	-0.169	0.069	-0.005	0.3	0.942	-0.172	1312	0.295	0.047	0.135	0.17	77.78	2.23e-08	62.6	1706	NC_025415
12320	47829	gi|971747674|ref|YP_009201539.1|	9.65e-06	81.58	1.18e-21	M5CJ43_STEMA	No_KEGG	No_KEGGKO	GO:0000287 // GO:0006310 // GO:0006281	Complete proteome {ECO:0000313|Proteomes:UP000012178}.;	Lactobacillus phage iA2	-2551	-2789	0.642	-2803	-1126	0.395	-1422	-0.647	0.895	-0.573	-0.694	0.715	73.79	2.23e-08	65.3	1190	NC_028830
35612	142419	gi|526178116|ref|YP_008241940.1|	5.79e-18	97.65	1.41e-15	S0A1J4_9CAUD	vg:16797015	No_KEGGKO	No_GOcodes	Complete proteome {ECO:0000313|Proteomes:UP000014711}.;	Cellulophaga phage phi10:1	2268	4388	0.369	-0.096	0.372	0.91	-1190	1478	0.358	-0.364	0.552	0.69	66.54	2.25e-08	62.6	1549	NC_021802
35614	142422	gi|966197752|ref|YP_009187352.1|	4.58e-19	89.12	1.11e-16	No_ID	No_KEGG	No_KEGGKO	No_GOcodes	No_keywords	Enterobacteria phage VT2phi_272	-0.453	-0.255	0.042	0.045	0.426	0.777	-0.496	1533	0.342	-2713	2545	0.457	66.54	2.25e-08	62.6	1549	NC_028656
22480	88339	gi|985757361|ref|YP_009222324.1|	8.24e-06	100	2.68e-56	RADA_BACHD	bha:BH0104	K04485	GO:0005524 // GO:0003684 // GO:0008094 // GO:0046872 // GO:0006281	ATP-binding;Complete proteome;DNA damage;DNA repair;DNA-binding;Hydrolase;Metal-binding;Nucleotide-binding;Reference proteome;Stress response;Zinc;Zinc-finger.;	Lactobacillus phage LfeInf	0.09	-1572	0.829	0.247	-1156	0.481	-0.038	-0.397	0.856	0.412	-1419	0.353	85.25	2.35e-08	63.5	1800	NC_029058
27767	111565	gi|593777708|ref|YP_009015555.1|	4.88e-138	83.74	0	GYRB_CYTAU	No_KEGG	No_KEGGKO	GO:0005737 // GO:0005524 // GO:0003677 // GO:0003918 // GO:0046872 // GO:0006265	ATP-binding;Cytoplasm;DNA-binding;Isomerase;Magnesium;Metal-binding;Nucleotide-binding;Topoisomerase.;	Bacillus phage G	0.411	1034	0.175	-0.071	0.058	0.44	0.058	0.102	0.709	0.217	0.905	0.51	77.92	2.36e-08	63.5	1621	NC_023719
35287	141136	gi|593777701|ref|YP_009015548.1|	1.24e-06	100	2.89e-15	SUFC_ECOLI	eco:b1682	K09013	GO:0005829 // GO:0005524 // GO:0016887 // GO:0016226 // GO:0006810	3D-structure;ATP-binding;Complete proteome;Cytoplasm;Nucleotide-binding;Reference proteome;Transport.;	Bacillus phage G	3874	1601	0.285	-4114	0.105	0.538	1928	0.352	0.772	1383	-0.85	0.974	77.92	2.36e-08	63.5	1801	NC_023719
10556	39724	gi|73852875|ref|YP_294159.1|	7.16e-33	100	1.86e-118	RNH2_COLP3	cps:CPS_1569	K03470	GO:0005737 // GO:0004521 // GO:0030145 // GO:0003723 // GO:0004523 // GO:0006401	Complete proteome;Cytoplasm;Endonuclease;Hydrolase;Manganese;Metal-binding;Nuclease;Reference proteome.;	Emiliania huxleyi virus 86	-0.133	-0.045	0.305	-0.326	-1090	0.147	-0.436	-0.909	0.044	-0.18	-0.454	0.695	72.73	2.44e-08	64.4	5799	NC_007346
919	3826	gi|13095918|ref|NP_076827.1|	8.8e-21	91.3	4.64e-26	CSPA_LISMO	lmo:lmo1364	K03704	GO:0005737 // GO:0003677 // GO:0006355 // GO:0006351	3D-structure;Activator;Complete proteome;Cytoplasm;DNA-binding;Reference proteome;Stress response;Transcription;Transcription regulation.;	Lactococcus phage bIL312	0.165	-0.33	0.929	-2662	-1519	0.287	-0.048	-0.302	0.953	0.782	0.136	0.233	71.97	2.59e-08	65.3	1383	AF323673
27911	112209	gi|13095918|ref|NP_076827.1|	4.48e-18	85.53	6.92e-23	CSPA_MYCS2	msm:MSMEG_6159	K03704	GO:0005737 // GO:0003677 // GO:0006355 // GO:0006351	Activator;Complete proteome;Cytoplasm;DNA-binding;Isopeptide bond;Reference proteome;Transcription;Transcription regulation;Ubl conjugation.;	Lactococcus phage bIL312	0.094	0.492	0.277	-0.031	-0.279	0.676	-0.038	0.68	0.727	-0.181	0.296	0.693	71.97	2.59e-08	65.3	1383	AF323673
94	375	gi|593777538|ref|YP_009015381.1|	1.72e-07	100	3.37e-85	RUVB_SACD2	sde:Sde_2533	K03551	GO:0005524 // GO:0003677 // GO:0009378 // GO:0006310 // GO:0006281 // GO:0009432	ATP-binding;Complete proteome;DNA damage;DNA recombination;DNA repair;Helicase;Hydrolase;Nucleotide-binding;Reference proteome;SOS response.;	Bacillus phage G	0.013	0.565	0.973	-0.352	0.847	0.731	-0.202	0.247	0.736	-0.087	0.317	0.34	65.65	2.68e-08	62.6	1842	NC_023719
31169	125392	gi|593777710|ref|YP_009015557.1|	1.76e-110	100	0	GYRA_SALTY	stm:STM2272	K02469	GO:0005694 // GO:0005737 // GO:0009330 // GO:0009295 // GO:0005524 // GO:0003677 // GO:0003918 // GO:0007059 // GO:0006265 // GO:0006268	ATP-binding;Complete proteome;Cytoplasm;DNA-binding;Isomerase;Nucleotide-binding;Reference proteome;Topoisomerase.;	Bacillus phage G	-0.019	-0.493	0.955	-0.193	-0.86	0.207	-0.192	-0.461	0.667	-0.247	-0.925	0.095	65.65	2.68e-08	62.6	1842	NC_023719
2823	12112	gi|593777708|ref|YP_009015555.1|	4.02e-130	98.47	0	GYRB_PSEAE	pae:PA0004	K02470	GO:0005694 // GO:0005737 // GO:0009330 // GO:0009295 // GO:0005524 // GO:0003677 // GO:0003918 // GO:0000287 // GO:0007059 // GO:0006265 // GO:0006268	ATP-binding;Complete proteome;Cytoplasm;DNA-binding;Isomerase;Magnesium;Metal-binding;Nucleotide-binding;Reference proteome;Topoisomerase.;	Bacillus phage G	0.399	0.035	0.783	-2112	-2689	0.263	0.156	-0.392	0.792	-3264	-4701	0.392	89.36	2.7e-08	63.5	1854	NC_023719
36276	144668	gi|593777806|ref|YP_009015653.1|	5.86e-17	87.11	1.7e-38	VDCA_VIBCH	vch:VCA0956	K13590	GO:0052621 // GO:0005525 // GO:0046872	Complete proteome;GTP-binding;Magnesium;Metal-binding;Nucleotide-binding;Reference proteome;Transferase.;	Bacillus phage G	-0.439	-1056	0.334	-0.477	-1239	0.234	-0.36	-0.927	0.204	0.38	-0.124	0.805	89.36	2.7e-08	63.5	2060	NC_023719
42151	167446	gi|593777806|ref|YP_009015653.1|	4.9e-06	78.91	1.27e-16	YDAM_ECOLI	eco:b1341	No_KEGGKO	GO:0005622 // GO:0052621 // GO:0005525 // GO:0042802 // GO:0046872 // GO:0000155 // GO:0051091 // GO:1900233	Complete proteome;GTP-binding;Magnesium;Metal-binding;Nucleotide-binding;Reference proteome;Repeat;Transferase.;	Bacillus phage G	-0.008	1371	0.92	0.071	2269	0.92	0.168	1026	0.003	0.066	2431	0.748	89.36	2.7e-08	63.5	2060	NC_023719
4105	17501	gi|40556025|ref|NP_955110.1|	2.13e-31	100	6.12e-63	GPX1_SYNY3	syn:slr1171	K20207	GO:0004602 // GO:0006979	Complete proteome;NADP;Oxidoreductase;Peroxidase;Reference proteome.;	Canarypox virus	0.426	-0.065	0.897	-2910	-1199	0.399	-2105	-2500	0.497	0.432	-0.011	0.879	87.76	2.92e-08	62.6	902	NC_005309
10375	39099	gi|414088160|ref|YP_006988338.1|	9.15e-29	97.66	6.04e-75	DEF1_SHEON	son:SO_0032	K01462	GO:0005506 // GO:0042586 // GO:0043686 // GO:0031365 // GO:0006412	Complete proteome;Hydrolase;Iron;Metal-binding;Protein biosynthesis;Reference proteome.;	Caulobacter phage CcrColossus	0.491	0.318	0.35	-0.924	-0.713	0.09	-0.062	0.074	0.597	0.437	0.316	0.904	87.76	2.92e-08	62.6	2003	NC_019406
36578	145611	gi|725949171|ref|YP_009098764.1|	7.54e-17	100	1.06e-113	GMHA_COLP3	cps:CPS_4434	K12961	GO:0005737 // GO:0030246 // GO:0008968 // GO:0008270 // GO:2001061 // GO:0009244	3D-structure;Carbohydrate metabolism;Complete proteome;Cytoplasm;Isomerase;Metal-binding;Reference proteome;Zinc.;	Caulobacter phage Cr30	0.592	0.017	0.759	-1091	-1065	0.527	-0.552	-0.237	0.944	-1216	-0.482	0.73	87.76	2.92e-08	62.6	2226	NC_025422
20007	78540	gi|327198044|ref|YP_004306379.1|	5.5e-37	87.64	1.43e-31	INH18_ECOLI	ecj:JW5951	No_KEGGKO	GO:0003677 // GO:0004803 // GO:0006313	DNA recombination;DNA-binding;Transposable element;Transposition.;	Burkholderia phage KS5	-0.039	-0.25	0.044	-0.032	1155	0.386	-0.001	0.576	0.845	0.014	0.207	0.155	66.82	3.03e-08	63.5	937	NC_015265
23066	91045	gi|327198092|ref|YP_004306459.1|	3.31e-66	99.14	1.74e-85	MTE2_ECOLX	pg:4246757	K00558	GO:0003886 // GO:0009307	Methyltransferase;Plasmid;Restriction system;S-adenosyl-L-methionine;Transferase.;	Burkholderia phage KL3	1220	1113	0.179	-0.332	-1118	0.468	1290	1211	0.156	1282	0.504	0.3	66.82	3.03e-08	63.5	2081	NC_015266
27299	109595	gi|849121937|ref|YP_009150853.1|	3.77e-169	100	0	CLPA_ECOLI	eco:b0882	K03694	GO:0005829 // GO:0005524 // GO:0004176 // GO:0016887 // GO:0043335 // GO:0006979	3D-structure;ATP-binding;Chaperone;Complete proteome;Direct protein sequencing;Nucleotide-binding;Reference proteome;Repeat.;	Escherichia phage PBECO 4	0.016	0.003	0.818	-0.137	0.318	0.928	-0.122	-0.036	0.854	0.14	-0.003	0.183	65.64	3.28e-08	63.5	2246	NC_027364
37437	148733	gi|13095918|ref|NP_076827.1|	1.02e-09	100	1.54e-14	CSPA_VIBCH	vch:VCA0166	K03704	GO:0005737 // GO:0003677 // GO:0006355 // GO:0009409 // GO:0006351	Activator;Complete proteome;Cytoplasm;DNA-binding;Reference proteome;Transcription;Transcription regulation.;	Lactococcus phage bIL312	-0.565	0.384	0.101	-0.013	0.285	0.885	-0.137	0.699	0.321	-0.627	1909	0.458	65.64	3.28e-08	63.5	2496	AF323673
7403	29047	gi|725950020|ref|YP_009100756.1|	6.56e-103	98.33	5.15e-168	AROF_ECOLI	eco:b2601	K01626	GO:0003849 // GO:0042802 // GO:0009073 // GO:0009423	Amino-acid biosynthesis;Aromatic amino acid biosynthesis;Complete proteome;Direct protein sequencing;Reference proteome;Transferase.;	Shigella phage Shf125875	0.762	0.825	0.283	-0.283	0.016	0.184	-0.255	-0.821	0.67	-0.085	0.113	0.936	77.92	3.46e-08	63.5	2372	NC_025437
5318	21733	gi|939177493|ref|YP_009173401.1|	9.43e-15	100	6.47e-49	FABG_THEMA	tma:TM1724	K00059	GO:0004316 // GO:0051287 // GO:0050661 // GO:0030497	Complete proteome;Fatty acid biosynthesis;Fatty acid metabolism;Lipid biosynthesis;Lipid metabolism;NADP;Oxidoreductase;Reference proteome.;	Chrysochromulina ericina virus	0.593	0.605	0.385	-0.251	-0.39	0.262	0.149	-0.075	0.602	0.42	0.205	0.607	74.78	3.49e-08	63.5	1076	NC_028094
9455	36221	gi|13095918|ref|NP_076827.1|	7.67e-18	97.06	7.08e-24	CSPE_BUCAP	bas:BUsg_473	K03704	GO:0005737 // GO:0003677 // GO:0006355 // GO:0006351	Activator;Complete proteome;Cytoplasm;DNA-binding;Transcription;Transcription regulation.;	Lactococcus phage bIL312	0.054	0.149	0.877	-0.329	-1037	0.113	-0.135	-0.027	0.639	-0.167	0.21	0.657	74.78	3.49e-08	63.5	1076	AF323673
18396	72389	gi|939177681|ref|YP_009173589.1|	4.7e-45	98.53	2.58e-76	RHLE_ECOLI	eco:b0797	K11927	GO:0005829 // GO:0005524 // GO:0004004 // GO:0003723 // GO:0009408 // GO:0042255 // GO:0010501	ATP-binding;Complete proteome;Cytoplasm;Helicase;Hydrolase;Nucleotide-binding;Reference proteome;Ribosome biogenesis;RNA-binding.;	Chrysochromulina ericina virus	-0.162	0.014	0.928	-1188	-0.473	0.604	-0.263	-0.202	0.993	-1855	-3515	0.387	74.78	3.49e-08	63.5	1076	NC_028094
23602	93418	gi|939177487|ref|YP_009173395.1|	6.87e-46	99.68	1.7e-145	IMDH_PASMU	pmu:PM0295	K00088	GO:0003938 // GO:0046872 // GO:0000166 // GO:0006177	CBS domain;Complete proteome;GMP biosynthesis;Metal-binding;NAD;Oxidoreductase;Potassium;Purine biosynthesis;Reference proteome;Repeat.;	Chrysochromulina ericina virus	-0.156	-0.983	0.645	-0.384	-0.454	0.178	-0.448	-1101	0.125	-0.293	-1106	0.783	74.78	3.49e-08	63.5	2390	NC_028094
15280	59653	gi|13095918|ref|NP_076827.1|	8.82e-25	97.14	6.22e-30	CSPE_SHIFL	sfx:S0680	K03704	GO:0005737 // GO:0003677 // GO:0006355 // GO:0006351	Activator;Complete proteome;Cytoplasm;DNA-binding;Transcription;Transcription regulation.;	Lactococcus phage bIL312	-0.072	0.909	0.699	-0.086	0.106	0.322	-0.076	0.938	0.221	-0.16	1179	0.706	74.23	3.53e-08	63.5	2175	AF323673
16063	62928	gi|343960421|ref|YP_004782247.1|	4e-154	91.72	3.37e-69	NRDZ_MYCTO	mtc:MT0596	K00525	GO:0005524 // GO:0031419 // GO:0004748 // GO:0071897 // GO:0006260	ATP-binding;Cobalamin;Cobalt;Complete proteome;Disulfide bond;DNA replication;DNA synthesis;Nucleotide-binding;Oxidoreductase.;	Thermus phage TMA	-0.264	-0.424	0.328	0.641	-0.107	0.269	0.25	-0.465	0.539	0.133	-0.323	0.815	74.23	3.53e-08	63.5	2417	NC_015937
14255	55961	gi|46401697|ref|YP_006543.1|	2.26e-143	96.18	1.1e-153	DNAB_ECO57	ecs:ECs5034	K02314	GO:1990077 // GO:0005524 // GO:0003677 // GO:0003678 // GO:0006269	ATP-binding;Complete proteome;DNA replication;DNA-binding;Helicase;Hydrolase;Nucleotide-binding;Primosome.;	Enterobacteria phage P1	0.164	0.929	0.323	0.39	1003	0.136	0.178	0.488	0.241	0.244	1096	0.39	71.8	4.61e-08	63.5	3146	GL545255
18369	72326	gi|13095918|ref|NP_076827.1|	5.41e-18	100	1.69e-25	CSPG_SHEVD	svo:SVI_3516	K03704	GO:0005737 // GO:0003677 // GO:0006355 // GO:0006351	Activator;Complete proteome;Cytoplasm;DNA-binding;Reference proteome;Stress response;Transcription;Transcription regulation.;	Lactococcus phage bIL312	0.351	2796	0.352	0.295	1638	0.051	0.426	1747	0.051	-0.132	-3438	0.094	71.8	4.61e-08	63.5	1416	AF323673
25012	99471	gi|229605000|ref|YP_002875699.1|	3.93e-52	98.9	7.18e-137	CYSM_PSEAE	pae:PA0932	K12339	GO:0005737 // GO:0004124 // GO:0030170 // GO:0016740 // GO:0006535	Amino-acid biosynthesis;Complete proteome;Cysteine biosynthesis;Pyridoxal phosphate;Reference proteome;Transferase.;	Lactococcus phage P087	0.002	-0.59	0.996	-0.195	-0.784	0.601	-0.083	-0.74	0.982	-0.279	-0.767	0.374	71.8	4.61e-08	63.5	1416	NC_012663
36878	146600	gi|229605000|ref|YP_002875699.1|	4.03e-47	94.22	7.69e-85	CBS_RAT	rno:24250	K01697	GO:0005737 // GO:0005829 // GO:0005634 // GO:0004122 // GO:0004124 // GO:0020037 // GO:0046872 // GO:0042803 // GO:0030170 // GO:0098605 // GO:0001974 // GO:0060351 // GO:0071456 // GO:0021587 // GO:0006535 // GO:0019343 // GO:0001958 // GO:0043418 // GO:0050667 // GO:0070814 // GO:0006563 // GO:0060135 // GO:0043066 // GO:0050880 // GO:0030823 // GO:0043506 // GO:0051593 // GO:0031667 // GO:0001…	Alternative splicing;Amino-acid biosynthesis;CBS domain;Complete proteome;Cysteine biosynthesis;Cytoplasm;Direct protein sequencing;Heme;Iron;Isopeptide bond;Lyase;Metal-binding;Nucleus;Phosphoprotein;Pyridoxal phosphate;Reference proteome;Ubl conjugation.;	Lactococcus phage P087	-1726	-0.718	0.744	0.419	1410	0.303	0.217	-0.709	0.983	0.318	-0.467	0.738	71.8	4.61e-08	63.5	1416	NC_012663
34206	136823	gi|255929039|ref|YP_003097351.1|	2.46e-96	98.36	0	G6PD_DICD3	ddd:Dda3937_03574	K00036	GO:0004345 // GO:0050661 // GO:0006006 // GO:0006098	Carbohydrate metabolism;Complete proteome;Glucose metabolism;NADP;Oxidoreductase;Reference proteome.;	Synechococcus phage S-RSM4	-0.407	-1403	0.396	-0.298	-0.726	0.436	-0.45	-1286	0.065	-0.151	-0.325	0.788	89.36	5.77e-08	63.5	3935
41538	164689	gi|343960421|ref|YP_004782247.1|	1.17e-172	92.1	1.19e-74	NRDZ_MYCTO	mtc:MT0596	K00525	GO:0005524 // GO:0031419 // GO:0004748 // GO:0071897 // GO:0006260	ATP-binding;Cobalamin;Cobalt;Complete proteome;Disulfide bond;DNA replication;DNA synthesis;Nucleotide-binding;Oxidoreductase.;	Thermus phage TMA	0.012	0.316	0.839	0.036	0.419	0.965	0.028	-0.096	0.756	-0.034	-0.414	0.439	74.23	5.97e-08	63.5	4067	NC_015937
14916	58521	gi|971746162|ref|YP_009200242.1|	1.58e-09	100	No_evalue	No_ID	No_KEGG	No_KEGGKO	No_GO	No_keywords	Pseudoalteromonas Phage H103	-0.634	-1064	0.062	0.026	0.377	0.84	-1895	2991	0.329	-0.394	1111	0.552	86.28	6.86e-08	61.7	1357	NC_028819
14918	58523	gi|46358656|ref|YP_006364.1|	2.13e-08	97.18	3.29e-06	No_ID	No_KEGG	No_KEGGKO	No_GOcodes	No_keywords	Enterobacteria phage ST104	-0.746	0.76	0.269	0.129	0.045	0.595	-0.248	1266	0.515	-0.273	0.955	0.851	86.28	6.86e-08	61.7	1357	NC_005841
25034	99554	gi|229605000|ref|YP_002875699.1|	2.69e-44	98.66	2.49e-160	CYSM_PSEAE	pae:PA0932	K12339	GO:0005737 // GO:0004124 // GO:0030170 // GO:0016740 // GO:0006535	Amino-acid biosynthesis;Complete proteome;Cysteine biosynthesis;Pyridoxal phosphate;Reference proteome;Transferase.;	Lactococcus phage P087	0.721	0.783	0.101	-0.182	-0.897	0.688	-0.018	-0.736	0.939	0.377	-0.061	0.674	66	7.05e-08	61.7	1549	NC_012663
4243	17963	gi|971765820|ref|YP_009218807.1|	3.72e-18	90.91	6.27e-25	DMA_SALTY	stm:STM3484	K06223	GO:0003676 // GO:0009007 // GO:0006260	Complete proteome;DNA replication;Methyltransferase;Reference proteome;S-adenosyl-L-methionine;Transferase.;	Salmonella phage SEN4	-0.753	0.3	0.519	0.06	-0.769	0.611	0.125	-0.918	0.802	-0.045	-0.101	0.836	78.08	7.09e-08	60.8	1401	NC_029015
42878	170830	gi|971762262|ref|YP_009215433.1|	4.29e-63	81.6	2.29e-101	DPO3A_SALTY	stm:STM0231	K02337	GO:0005737 // GO:0008408 // GO:0003677 // GO:0003887 // GO:0006260	Complete proteome;Cytoplasm;DNA replication;DNA-directed DNA polymerase;Nucleotidyltransferase;Reference proteome;Transferase.;	Streptomyces phage Izzy	0.045	0.651	0.883	0.242	1596	0.873	-0.195	0.487	0.548	0.36	2008	0.862	72.64	7.14e-08	61.7	1410	KT184390
39954	158132	gi|509141418|ref|YP_008060288.1|	1.32e-112	100	9.52e-135	DPO3A_AQUAE	aae:aq_1008	K02337	GO:0005737 // GO:0008408 // GO:0003677 // GO:0003887 // GO:0006260	Complete proteome;Cytoplasm;DNA replication;DNA-directed DNA polymerase;Nucleotidyltransferase;Reference proteome;Transferase.;	Streptomyces phage Zemlya	-0.872	-0.07	0.064	0.134	0.586	0.761	-0.671	1243	0.3	3100	5300	0.408	68.63	7.37e-08	60.8	1456	KC700558
24938	99150	gi|156564011|ref|YP_001429750.1|	1.32e-104	94.09	4.54e-168	UVRD_RICTY	rty:RT0434	K03657	GO:0005737 // GO:0005524 // GO:0004003 // GO:0003677 // GO:0006281 // GO:0006268	ATP-binding;Complete proteome;DNA damage;DNA repair;DNA replication;DNA-binding;Helicase;Hydrolase;Nucleotide-binding.;	Bacillus phage 0305phi8-36	0.201	0.809	0.461	0.242	1596	0.48	0.112	1173	0.528	-0.256	-0.857	0.519	70.73	7.4e-08	60.8	1463	NC_009760
315	1245	gi|229605000|ref|YP_002875699.1|	2.37e-73	92.71	2.49e-93	DCSD_STRLA	ag:BAI70378	K19725	GO:0004124 // GO:0016740 // GO:0017000 // GO:0006535	3D-structure;Amino-acid biosynthesis;Antibiotic biosynthesis;Cysteine biosynthesis;Pyridoxal phosphate;Transferase.;	Lactococcus phage P087	0.664	0.828	0.599	0.1	-0.01	0.889	-0.905	-0.765	0.498	-2583	-4044	0.197	78.65	7.47e-08	63.5	1145	NC_012663
25224	100392	gi|229605000|ref|YP_002875699.1|	3.72e-73	92.71	3e-93	DCSD_STRLA	ag:BAI70378	K19725	GO:0004124 // GO:0016740 // GO:0017000 // GO:0006535	3D-structure;Amino-acid biosynthesis;Antibiotic biosynthesis;Cysteine biosynthesis;Pyridoxal phosphate;Transferase.;	Lactococcus phage P087	-0.112	1425	0.425	-0.008	2050	0.63	0.024	1699	0.93	-0.004	2234	0.93	74.49	8.64e-08	62.6	1324	NC_012663
22779	89706	gi|229605000|ref|YP_002875699.1|	2.23e-09	91.94	2.83e-140	THRC_SYNY3	syn:sll1172	K01733	GO:0005737 // GO:0030170 // GO:0004795 // GO:0009088	Amino-acid biosynthesis;Complete proteome;Lyase;Pyridoxal phosphate;Reference proteome;Threonine biosynthesis.;	Lactococcus phage P087	0.241	0.414	0.178	-0.291	0.068	0.671	-0.18	-0.415	0.474	0.107	0.67	0.886	80.88	8.76e-08	61.7	1918	NC_012663
2255	9640	gi|156564019|ref|YP_001429759.1|	3.12e-35	84.11	1.63e-43	DBHB_PSEAE	pae:PA1804	K03530	GO:0005829 // GO:0003677 // GO:0030261 // GO:1903506	Complete proteome;Direct protein sequencing;DNA condensation;DNA-binding;Reference proteome.;	Bacillus phage 0305phi8-36	1015	2402	0.12	-0.257	-1148	0.09	0.095	1158	0.584	0.042	1126	0.899	68.71	8.79e-08	61.7	1733	NC_009760
2256	9643	gi|939177390|ref|YP_009173298.1|	4.27e-52	92.48	0	LON_VIBPA	vpa:VP0919	K01338	GO:0005737 // GO:0005524 // GO:0004176 // GO:0043565 // GO:0004252 // GO:0033554 // GO:0006515	ATP-binding;Complete proteome;Cytoplasm;Hydrolase;Nucleotide-binding;Protease;Reference proteome;Serine protease;Stress response.;	Chrysochromulina ericina virus	-0.147	-0.097	0.649	-0.805	-1829	0.063	-0.474	-0.586	0.202	-0.311	-0.071	0.377	68.71	8.79e-08	61.7	1733	NC_028094
3678	16028	gi|939177681|ref|YP_009173589.1|	1.21e-60	85.46	1.6e-165	RHLE_ECOLI	eco:b0797	K11927	GO:0005829 // GO:0005524 // GO:0004004 // GO:0003723 // GO:0009408 // GO:0042255 // GO:0010501	ATP-binding;Complete proteome;Cytoplasm;Helicase;Hydrolase;Nucleotide-binding;Reference proteome;Ribosome biogenesis;RNA-binding.;	Chrysochromulina ericina virus	0.868	1915	0.175	0.363	1250	0.144	0.579	1341	0.092	0.216	0.062	0.358	68.71	8.79e-08	61.7	1560	NC_028094
8340	32236	gi|939177493|ref|YP_009173401.1|	5.73e-13	100	3.13e-26	FABG_AQUAE	aae:aq_1716	K00059	GO:0004316 // GO:0051287 // GO:0050661 // GO:0030497	3D-structure;Complete proteome;Fatty acid biosynthesis;Fatty acid metabolism;Lipid biosynthesis;Lipid metabolism;NADP;Oxidoreductase;Reference proteome.;	Chrysochromulina ericina virus	-0.195	-0.489	0.612	-0.196	-0.792	0.466	0.047	-0.317	0.774	0.582	0.501	0.751	68.71	8.79e-08	61.7	1925	NC_028094
29274	118055	gi|115304286|ref|YP_762585.1|	4.88e-30	100	7.98e-176	DI3L2_MOUSE	mmu:208718	K18758	GO:0005737 // GO:0000177 // GO:0000932 // GO:0000176 // GO:0000175 // GO:0000287 // GO:0008266 // GO:0004540 // GO:0051301 // GO:0010587 // GO:0007067 // GO:0051306 // GO:0006402 // GO:0008285 // GO:0000291 // GO:0034427 // GO:1990074 // GO:0090501 // GO:0090503 // GO:0016075 // GO:0006364 // GO:0019827	3D-structure;Acetylation;Alternative splicing;Cell cycle;Cell division;Complete proteome;Cytoplasm;Exonuclease;Hydrolase;Magnesium;Metal-binding;Mitosis;Nuclease;Phosphoprotein;Reference proteome;RNA-binding;Tumor suppressor.;	Lactococcus phage Q54	-0.03	-0.304	0.988	-0.124	-0.558	0.447	0.215	0.013	0.764	0.302	0.048	0.888	66	9.37e-08	61.7	831	NC_008364
37950	150675	gi|849122351|ref|YP_009153153.1|	2.31e-118	100	0	CLPB_OCEIH	No_KEGG	No_KEGGKO	GO:0005737 // GO:0005524 // GO:0019538	ATP-binding;Chaperone;Coiled coil;Complete proteome;Cytoplasm;Nucleotide-binding;Reference proteome;Repeat;Stress response.;	Klebsiella phage K64-1	-0.158	-0.636	0.904	0.577	0.789	0.296	0.995	0.861	0.095	0.01	-0.317	0.803	74.73	9.79e-08	61.7	1926	NC_027399
26582	106331	gi|115304286|ref|YP_762585.1|	2.35e-26	100	7.47e-79	RNB_HAEIN	hin:HI1733	K01147	GO:0005737 // GO:0000178 // GO:0000175 // GO:0008859 // GO:0003723 // GO:0006402 // GO:0006401 // GO:0006364	Complete proteome;Cytoplasm;Exonuclease;Hydrolase;Nuclease;Reference proteome;RNA-binding.;	Lactococcus phage Q54	0.944	2421	0.062	-0.118	0.626	0.69	0.151	1210	0.188	0.379	1791	0.3	79.49	9.97e-08	60.8	1766	NC_008364
41823	165861	gi|115304286|ref|YP_762585.1|	6.47e-36	100	4.56e-87	RNB_CROS8	esa:ESA_01589	K01147	GO:0005737 // GO:0008859 // GO:0003723 // GO:0006402	Complete proteome;Cytoplasm;Exonuclease;Hydrolase;Nuclease;Reference proteome;RNA-binding.;	Lactococcus phage Q54	-0.045	0.322	0.842	-0.335	-0.385	0.068	-0.278	-0.634	0.125	-0.269	0.182	0.448	79.49	9.97e-08	60.8	883	NC_008364
42038	166895	gi|849121937|ref|YP_009150853.1|	0	98.01	0	CLPA_ECOLI	eco:b0882	K03694	GO:0005829 // GO:0005524 // GO:0004176 // GO:0016887 // GO:0043335 // GO:0006979	3D-structure;ATP-binding;Chaperone;Complete proteome;Direct protein sequencing;Nucleotide-binding;Reference proteome;Repeat.;	Escherichia phage PBECO 4	-0.207	1341	0.126	-0.251	1498	0.122	-0.214	1042	0.058	0.037	0.502	0.393	78.65	1.08e-07	63.5	7309	NC_027364
42148	167424	gi|115304286|ref|YP_762585.1|	1.2e-08	93.56	4.04e-44	RNB_HAEPS	hap:HAPS_0516	K01147	GO:0005737 // GO:0008859 // GO:0003723 // GO:0006402	Complete proteome;Cytoplasm;Exonuclease;Hydrolase;Nuclease;Reference proteome;RNA-binding.;	Lactococcus phage Q54	0.048	-1906	0.893	0.295	-1296	0.185	0.281	-1076	0.139	0.364	-1423	0.096	79.73	1.17e-07	60.8	1033	NC_008364
21556	85031	gi|422936209|ref|YP_007006062.1|	5.85e-96	98.36	0	G6PD_DICD3	ddd:Dda3937_03574	K00036	GO:0004345 // GO:0050661 // GO:0006006 // GO:0006098	Carbohydrate metabolism;Complete proteome;Glucose metabolism;NADP;Oxidoreductase;Reference proteome.;	Cyanophage S-TIM5	-1250	-1525	0.734	-2667	-1878	0.392	-2129	-1977	0.605	-4893	-2381	0.489	66.82	1.22e-07	61.7	2399	NC_019516
6707	26644	gi|764159891|ref|YP_009124583.1|	1.9e-16	51.9	2.06e-11	RECG_ACIFR	No_KEGG	No_KEGGKO	GO:0005524 // GO:0003677 // GO:0004386 // GO:0006310 // GO:0006281	ATP-binding;DNA damage;DNA recombination;DNA repair;DNA-binding;Helicase;Hydrolase;Nucleotide-binding.;	Mycobacterium phage Squirty	-2332	-0.626	0.748	-0.073	-0.575	0.644	-0.067	1366	0.548	-1033	0.69	0.948	78.08	1.26e-07	60.8	2480	KM101124
18558	72964	gi|593777713|ref|YP_009015560.1|	6.52e-60	99.09	4.04e-140	CLPP_COLP3	cps:CPS_3785	K01358	GO:0005737 // GO:0009368 // GO:0004252	Complete proteome;Cytoplasm;Hydrolase;Protease;Reference proteome;Serine protease.;	Bacillus phage G	0.52	0.554	0.156	-0.301	-0.76	0.451	-0.404	-1026	0.227	-0.131	-0.374	0.209	68.11	1.26e-07	61.7	2480	NC_023719
24717	98197	gi|593777710|ref|YP_009015557.1|	9.83e-41	100	0	GYRA_SALTY	stm:STM2272	K02469	GO:0005694 // GO:0005737 // GO:0009330 // GO:0009295 // GO:0005524 // GO:0003677 // GO:0003918 // GO:0007059 // GO:0006265 // GO:0006268	ATP-binding;Complete proteome;Cytoplasm;DNA-binding;Isomerase;Nucleotide-binding;Reference proteome;Topoisomerase.;	Bacillus phage G	0.51	0.468	0.802	-0.39	-0.886	0.434	0.675	0.362	0.517	0.763	0.632	0.944	68.11	1.26e-07	61.7	1116	NC_023719
1805	7727	gi|672551196|ref|YP_009052194.1|	3.84e-15	100	2.39e-60	EFTU_ALCBS	abo:ABO_0383	K02358	GO:0005737 // GO:0005525 // GO:0003924 // GO:0003746	Complete proteome;Cytoplasm;Elongation factor;GTP-binding;Nucleotide-binding;Protein biosynthesis;Reference proteome.;	Aureococcus anophagefferens virus	1353	2094	0.257	-0.173	-0.859	0.578	0.996	1641	0.18	0.798	1020	0.515	78.87	1.42e-07	61.7	2774	OM876856
40367	159844	gi|672551243|ref|YP_009052380.1|	1.53e-19	100	0	Y1051_HAEIN	hin:HI1051	K18893	GO:0016021 // GO:0005886 // GO:0005524 // GO:0034040	ATP-binding;Cell membrane;Complete proteome;Membrane;Nucleotide-binding;Reference proteome;Transmembrane;Transmembrane helix;Transport.;	Aureococcus anophagefferens virus	0.091	0.604	0.764	0.084	1326	0.732	-0.108	0.323	0.991	-0.12	0.132	0.903	78.87	1.42e-07	61.7	1249	OM876856
38760	153512	gi|189426860|ref|YP_001949959.1|	1.93e-15	97.47	9.21e-43	ACP_COLP3	cps:CPS_2298	K02078	GO:0005737 // GO:0000036 // GO:0006633	Complete proteome;Cytoplasm;Fatty acid biosynthesis;Fatty acid metabolism;Lipid biosynthesis;Lipid metabolism;Phosphopantetheine;Phosphoprotein;Reference proteome.;	Ralstonia phage RSL1	-2735	0.515	0.066	-0.592	0.466	0.51	-0.907	0.528	0.167	-3780	1018	0.276	76.54	1.82e-07	61.7	3551	NC_010811
38761	153515	gi|116326757|ref|YP_803294.1|	7.73e-27	100	3.03e-122	FABG_SALTY	stm:STM1195	K00059	GO:0004316 // GO:0046872 // GO:0051287 // GO:0050661 // GO:0030497	Calcium;Complete proteome;Fatty acid biosynthesis;Fatty acid metabolism;Lipid biosynthesis;Lipid metabolism;Metal-binding;NADP;Oxidoreductase;Reference proteome.;	Trichoplusia ni ascovirus 2c	0.711	0.656	0.091	-1170	-2481	0.142	0.091	0.089	0.668	-1136	-2769	0.367	76.54	1.82e-07	61.7	3551	NC_008518
25971	103591	gi|115304286|ref|YP_762585.1|	1.12e-29	100	9.07e-55	RNB_VIBTL	vsp:VS_II1138	K01147	GO:0005737 // GO:0008859 // GO:0003723 // GO:0006402	Complete proteome;Cytoplasm;Exonuclease;Hydrolase;Nuclease;Reference proteome;RNA-binding.;	Lactococcus phage Q54	1250	1855	0.262	-0.038	-0.331	0.395	0.22	-0.05	0.665	0.622	0.268	0.322	74.19	2.4e-07	59	1509	NC_008364
1269	5361	gi|115304286|ref|YP_762585.1|	5.45e-26	99.05	2.62e-74	RNR_ECOLI	eco:b4179	K12573	GO:0005829 // GO:0000178 // GO:0034458 // GO:0000175 // GO:0016896 // GO:0008859 // GO:0004540 // GO:0008997 // GO:0003723 // GO:0006402 // GO:0034470 // GO:0009405 // GO:0009409 // GO:0006364	Acetylation;Complete proteome;Cytoplasm;Direct protein sequencing;Exonuclease;Hydrolase;Nuclease;Reference proteome;RNA-binding;Stress response;Virulence.;	Lactococcus phage Q54	-0.102	-1299	0.975	-1557	-1504	0.738	-3387	-1397	0.684	-0.108	-1541	0.242	84.62	2.48e-07	59	1563	NC_008364
22763	89640	gi|115304286|ref|YP_762585.1|	9.63e-87	100	0	RNR_ECOLI	eco:b4179	K12573	GO:0005829 // GO:0000178 // GO:0034458 // GO:0000175 // GO:0016896 // GO:0008859 // GO:0004540 // GO:0008997 // GO:0003723 // GO:0006402 // GO:0034470 // GO:0009405 // GO:0009409 // GO:0006364	Acetylation;Complete proteome;Cytoplasm;Direct protein sequencing;Exonuclease;Hydrolase;Nuclease;Reference proteome;RNA-binding;Stress response;Virulence.;	Lactococcus phage Q54	-0.116	2904	0.21	0.028	0.377	0.877	-1803	1780	0.11	0.169	0.223	0.104	84.62	2.48e-07	59	1563	NC_008364
22875	90137	gi|115304286|ref|YP_762585.1|	2.87e-83	98.37	0	RNR_ECOLI	eco:b4179	K12573	GO:0005829 // GO:0000178 // GO:0034458 // GO:0000175 // GO:0016896 // GO:0008859 // GO:0004540 // GO:0008997 // GO:0003723 // GO:0006402 // GO:0034470 // GO:0009405 // GO:0009409 // GO:0006364	Acetylation;Complete proteome;Cytoplasm;Direct protein sequencing;Exonuclease;Hydrolase;Nuclease;Reference proteome;RNA-binding;Stress response;Virulence.;	Lactococcus phage Q54	0.118	1063	0.795	-0.27	0.164	0.474	-0.117	0.404	0.815	-0.273	-0.549	0.307	79.1	2.5e-07	59	1572	NC_008364
13558	53226	gi|115304286|ref|YP_762585.1|	2.29e-69	100	0	RNR_ECOLI	eco:b4179	K12573	GO:0005829 // GO:0000178 // GO:0034458 // GO:0000175 // GO:0016896 // GO:0008859 // GO:0004540 // GO:0008997 // GO:0003723 // GO:0006402 // GO:0034470 // GO:0009405 // GO:0009409 // GO:0006364	Acetylation;Complete proteome;Cytoplasm;Direct protein sequencing;Exonuclease;Hydrolase;Nuclease;Reference proteome;RNA-binding;Stress response;Virulence.;	Lactococcus phage Q54	-0.867	-1271	0.36	-0.665	-0.742	0.134	-0.53	-0.861	0.358	0.343	0.266	0.599	63.91	2.52e-07	59.9	1586	NC_008364
40135	158844	gi|113200547|ref|YP_717709.1|	8.77e-63	100	1.9e-90	PRNA_PSEFL	ag:AAB97504	K14266	GO:0000166 // GO:0016491 // GO:0017000	3D-structure;Antibiotic biosynthesis;FAD;Flavoprotein;Nucleotide-binding;Oxidoreductase.;	Synechococcus phage syn9	0.118	-0.954	0.983	1327	0.382	0.562	0.293	-0.115	0.976	-5691	-0.906	0.663	84.62	2.52e-07	59	1427	NC_008296
17248	68081	gi|672551196|ref|YP_009052194.1|	2.86e-10	100	4.82e-126	EFTU_FLAJ1	fjo:Fjoh_1936	K02358	GO:0005737 // GO:0005525 // GO:0003924 // GO:0003746	Complete proteome;Cytoplasm;Elongation factor;GTP-binding;Nucleotide-binding;Protein biosynthesis;Reference proteome.;	Aureococcus anophagefferens virus	-0.654	-1753	0.628	-0.834	-1469	0.49	0.291	-0.655	0.665	-0.26	-1516	0.657	81.67	2.57e-07	59.9	1453	OM876856
17250	68084	gi|333798264|ref|YP_004508537.1|	7.83e-14	99.46	3.06e-39	NUSG_PASMU	pmu:PM1744	K02601	GO:0006354 // GO:0006353 // GO:0032784 // GO:0031564	Complete proteome;Reference proteome;Transcription;Transcription antitermination;Transcription regulation;Transcription termination.;	Synechococcus phage S-CRM01	-0.704	-1460	0.862	-0.585	-0.781	0.476	-0.047	-0.778	0.974	1496	0.766	0.907	81.67	2.57e-07	59.9	1453	NC_015569
20536	80648	gi|115304286|ref|YP_762585.1|	1.62e-72	100	0	RNR_ECOLI	eco:b4179	K12573	GO:0005829 // GO:0000178 // GO:0034458 // GO:0000175 // GO:0016896 // GO:0008859 // GO:0004540 // GO:0008997 // GO:0003723 // GO:0006402 // GO:0034470 // GO:0009405 // GO:0009409 // GO:0006364	Acetylation;Complete proteome;Cytoplasm;Direct protein sequencing;Exonuclease;Hydrolase;Nuclease;Reference proteome;RNA-binding;Stress response;Virulence.;	Lactococcus phage Q54	-0.117	0.518	0.171	0.011	1003	0.819	0.103	-1070	0.023	0.019	0.3	0.914	81.67	2.57e-07	59.9	1614	NC_008364
37336	148318	gi|672551214|ref|YP_009052208.1|	9.09e-45	80.24	5.23e-146	RIR2_CHLPN	cpt:CpB1022	K00526	GO:0046872 // GO:0004748 // GO:0009186 // GO:0006260	Complete proteome;DNA replication;Iron;Metal-binding;Oxidoreductase.;	Aureococcus anophagefferens virus	0.113	0.573	0.581	-0.019	1030	0.896	0.115	1748	0.581	-0.188	-0.056	0.427	81.67	2.57e-07	59.9	1453	OM876856
5190	21279	gi|327198092|ref|YP_004306459.1|	8.41e-127	95.75	0	MTE2_ECOLX	pg:4246757	K00558	GO:0003886 // GO:0009307	Methyltransferase;Plasmid;Restriction system;S-adenosyl-L-methionine;Transferase.;	Burkholderia phage KL3	0.851	0.398	0.479	-0.318	-0.551	0.405	-0.431	-1431	0.76	-1115	-2464	0.487	66.82	2.65e-07	59.9	1499	NC_015266
24758	98393	gi|327198026|ref|YP_004306395.1|	4.02e-05	89.38	2.02e-48	No_ID	No_KEGG	No_KEGGKO	No_GOcodes	No_keywords	Burkholderia phage KS5	2718	-0.028	0.246	1012	-1905	0.479	1803	-0.392	0.62	2263	-0.206	0.993	66.82	2.65e-07	59.9	1666	NC_015265
10355	39033	gi|115304286|ref|YP_762585.1|	9.51e-61	100	0	RNR_VIBCH	vch:VC2599	K12573	GO:0005737 // GO:0000178 // GO:0000175 // GO:0008859 // GO:0008997 // GO:0003723 // GO:0006401 // GO:0006396 // GO:0006364	Complete proteome;Cytoplasm;Exonuclease;Hydrolase;Nuclease;Reference proteome;RNA-binding.;	Lactococcus phage Q54	2018	-0.129	0.748	0.418	0.265	0.692	4528	2069	0.291	0.577	-0.074	0.822	71.82	2.7e-07	59.9	1699	NC_008364
11207	42155	gi|115304286|ref|YP_762585.1|	4.43e-73	99.79	0	RNR_HAEIN	hin:HI0861	K12573	GO:0005737 // GO:0000178 // GO:0000175 // GO:0008859 // GO:0003723 // GO:0006401 // GO:0006364	Complete proteome;Cytoplasm;Exonuclease;Hydrolase;Nuclease;Reference proteome;RNA-binding.;	Lactococcus phage Q54	0.026	1024	0.892	-0.148	1384	0.707	-0.134	1250	0.753	-0.294	0.563	0.13	70.83	2.7e-07	59	1526	NC_008364
14210	55814	gi|115304286|ref|YP_762585.1|	3.53e-07	100	1.66e-48	RNR_HAEIN	hin:HI0861	K12573	GO:0005737 // GO:0000178 // GO:0000175 // GO:0008859 // GO:0003723 // GO:0006401 // GO:0006364	Complete proteome;Cytoplasm;Exonuclease;Hydrolase;Nuclease;Reference proteome;RNA-binding.;	Lactococcus phage Q54	0.066	-2168	0.713	0.155	-1595	0.404	0.151	-1352	0.438	0.182	-1732	0.149	70.83	2.7e-07	59	1526	NC_008364
23071	91068	gi|189426860|ref|YP_001949959.1|	2.11e-13	97.44	2.56e-34	ACP_SHEON	son:SO_2775	K02078	GO:0005737 // GO:0000036	Complete proteome;Cytoplasm;Fatty acid biosynthesis;Fatty acid metabolism;Lipid biosynthesis;Lipid metabolism;Phosphopantetheine;Phosphoprotein;Reference proteome.;	Ralstonia phage RSL1	0.01	0.925	0.968	-0.149	0.742	0.695	-0.333	0.165	0.233	-0.047	1349	0.719	75.61	2.79e-07	59	1578	NC_010811
32130	129164	gi|21716074|ref|NP_663636.1|	1.5e-19	57.97	2.44e-09	YJQA_BACSU	bsu:BSU12470	No_KEGGKO	No_GOcodes	Complete proteome;Reference proteome.;	Lactococcus phage ul36	-0.907	1062	0.153	-1043	0.67	0.303	-2847	0.97	0.279	-5437	0.113	0.494	75.61	2.79e-07	59	1578	NC_004066
32131	129165	gi|21716074|ref|NP_663636.1|	4.29e-12	76.27	1.03e-05	YJQA_BACSU	bsu:BSU12470	No_KEGGKO	No_GOcodes	Complete proteome;Reference proteome.;	Lactococcus phage ul36	-2368	-0.409	0.26	0.39	-1427	0.518	-0.256	-0.221	0.749	0.422	-1058	0.622	76.25	2.81e-07	59.9	1589	NC_004066
35072	140282	gi|389060449|ref|YP_006383656.1|	2.71e-12	82.14	6.58e-10	I3PGY2_9CAUD	vg:12980198	No_KEGGKO	GO:0016021	Complete proteome {ECO:0000313|Proteomes:UP000005249};Membrane {ECO:0000256|SAM:Phobius};Transmembrane {ECO:0000256|SAM:Phobius};Transmembrane helix {ECO:0000256|SAM:Phobius}.;	Xanthomonas phage vB_XveM_DIBBI	-0.139	-0.874	0.057	-0.002	0.302	0.966	-0.052	0.81	0.354	-0.116	1307	0.502	76.25	2.81e-07	59.9	1589	NC_017981
15111	59115	gi|658307466|ref|YP_009043164.1|	4.45e-21	84.21	9.85e-08	MDN1_YEAST	sce:YLR106C	K14572	GO:0005654 // GO:0005634 // GO:0005524 // GO:0016887 // GO:0000027 // GO:0006364	3D-structure;ATP-binding;Chaperone;Complete proteome;Nucleotide-binding;Nucleus;Phosphoprotein;Reference proteome;Repeat.;	Listeria phage LMSP-25	-0.435	-0.272	0.034	-0.607	1842	0.373	-0.983	2287	0.288	0.164	0.309	0.094	77.78	2.83e-07	59	1777	NC_024360
24910	99018	gi|472341446|ref|YP_007674964.1|	1.05e-112	66.6	5.88e-54	NDRZ_THEAC	tac:Ta1475	K00525	GO:0005524 // GO:0031419 // GO:0004748 // GO:0071897 // GO:0006260	ATP-binding;Cobalamin;Cobalt;Complete proteome;Direct protein sequencing;Disulfide bond;DNA replication;DNA synthesis;Nucleotide-binding;Oxidoreductase;Reference proteome.;	Loktanella phage pCB2051-A	0.331	0.528	0.249	-0.404	-0.306	0.685	-0.454	-0.781	0.188	-0.135	-0.633	0.146	74.04	2.84e-07	59.9	1604	NC_020853
27465	110256	gi|971762262|ref|YP_009215433.1|	0	100	0	DPO3A_SALTY	stm:STM0231	K02337	GO:0005737 // GO:0008408 // GO:0003677 // GO:0003887 // GO:0006260	Complete proteome;Cytoplasm;DNA replication;DNA-directed DNA polymerase;Nucleotidyltransferase;Reference proteome;Transferase.;	Streptomyces phage Izzy	0.001	2397	0.995	-0.153	1456	0.06	-0.137	1028	0.185	-0.156	1829	0.296	72.64	2.88e-07	61.7	5623	KT184390
21532	84964	gi|472341446|ref|YP_007674964.1|	3.38e-82	85.89	1.17e-57	NRDZ_MYCTO	mtc:MT0596	K00525	GO:0005524 // GO:0031419 // GO:0004748 // GO:0071897 // GO:0006260	ATP-binding;Cobalamin;Cobalt;Complete proteome;Disulfide bond;DNA replication;DNA synthesis;Nucleotide-binding;Oxidoreductase.;	Loktanella phage pCB2051-A	1708	0.573	0.653	-0.07	-0.566	0.589	1646	0.492	0.441	2474	1341	0.771	74.19	3.11e-07	59	1756	NC_020853
24800	98540	gi|51518016|ref|YP_067940.1|	5.6e-12	99.32	4.23e-137	PUR4_PSEAE	pae:PA3763	K01952	GO:0005737 // GO:0005524 // GO:0046872 // GO:0004642 // GO:0006189 // GO:0006541 // GO:0006164 // GO:0009156	ATP-binding;Complete proteome;Cytoplasm;Glutamine amidotransferase;Ligase;Magnesium;Metal-binding;Nucleotide-binding;Purine biosynthesis;Reference proteome.;	Macacine herpesvirus 4	-1876	1553	0.179	-1064	1450	0.299	-0.638	1652	0.265	-0.6	1200	0.504	74.19	3.17e-07	59	805	KT599671
547	2246	gi|971753082|ref|YP_009207004.1|	1.35e-09	100	9.55e-103	FLIA_PSEAE	pae:PA1455	K02405	GO:0005737 // GO:0003677 // GO:0003899 // GO:0016987 // GO:0003700 // GO:2000147 // GO:0006355 // GO:0030435 // GO:0001123	Complete proteome;Cytoplasm;DNA-binding;Reference proteome;Sigma factor;Transcription;Transcription regulation.;	Bacillus phage TsarBomba	1522	0.707	0.262	0.234	-0.085	0.863	0.626	-0.224	0.035	1507	1614	0.431	71.96	3.22e-07	59	2020	NC_028890
7971	31019	gi|971753004|ref|YP_009206863.1|	9.72e-35	96.97	4.11e-55	DYR3_SALTM	ag:AAA25550	No_KEGGKO	GO:0004146 // GO:0050661 // GO:0006545 // GO:0009165 // GO:0006730 // GO:0046677 // GO:0031427 // GO:0046654	Antibiotic resistance;Direct protein sequencing;Methotrexate resistance;NADP;One-carbon metabolism;Oxidoreductase;Plasmid;Trimethoprim resistance.;	Bacillus phage TsarBomba	0.207	0.594	0.581	-0.046	-0.235	0.163	0.102	0.094	0.562	0.124	-0.257	0.812	71.96	3.22e-07	59	1818	NC_028890
40639	160970	gi|564292615|ref|YP_008873419.1|	1.43e-09	68.02	1.01e-21	CLPP1_GLUOX	gox:GOX0087	K01358	GO:0005737 // GO:0004252	Complete proteome;Cytoplasm;Hydrolase;Protease;Reference proteome;Serine protease.;	Bacillus phage vB_BanS-Tsamsa	0.588	0.069	0.776	-3233	-1939	0.277	-2619	-0.825	0.67	-1094	-0.57	0.862	71.96	3.22e-07	59	2020	NC_023007
4623	19171	gi|971749639|ref|YP_009203419.1|	1.28e-09	62.83	6.27e-07	YLBG_SHIDS	sdy:SDY_0400	No_KEGGKO	GO:0003677	Complete proteome;Reference proteome.;	Mannheimia phage vB_MhS_535AP2	-0.392	-0.238	0.046	0.056	0.484	0.705	-1043	2508	0.331	0.16	0.346	0.045	70.94	3.37e-07	59	2111	NC_028853
24079	95379	gi|254729571|ref|YP_003084253.1|	1.65e-55	100	0	DNAG_SHIFL	sfx:S3312	K02316	GO:1990077 // GO:0003677 // GO:0003896 // GO:0000287 // GO:0008270	Complete proteome;DNA replication;DNA-binding;DNA-directed RNA polymerase;Magnesium;Metal-binding;Nucleotidyltransferase;Primosome;Transcription;Transferase;Zinc;Zinc-finger.;	Cyanophage PSS2	-0.022	0.149	0.939	-0.198	0.046	0.174	-0.174	-0.22	0.478	-0.331	-1473	0.448	70.94	3.37e-07	59	1900	GU071090
29419	118637	gi|472341198|ref|YP_007674717.1|	4.94e-30	96.27	2.49e-152	6PGD_BACSU	bsu:BSU23860	K00033	GO:0004616 // GO:0019521 // GO:0006098	Complete proteome;Direct protein sequencing;Gluconate utilization;NADP;Oxidoreductase;Pentose shunt;Reference proteome.;	Ostreococcus lucimarinus virus OlV5	-0.159	-0.119	0.301	-0.411	-0.716	0.083	-0.279	-0.133	0.533	-0.387	-1106	0.192	80.88	3.55e-07	59.9	1999	NC_020852
30703	123597	gi|460042044|ref|YP_007517497.1|	8.13e-29	68	1.42e-23	AMIC_ECOLI	eco:b2817	K01448	GO:0030288 // GO:0042597 // GO:0008745 // GO:0071555 // GO:0043093 // GO:0009253	3D-structure;Cell wall biogenesis/degradation;Complete proteome;Hydrolase;Periplasm;Reference proteome;Signal.;	Bacillus phage Andromeda	0.168	-0.286	0.653	-1127	-3654	0.362	-0.021	-0.592	0.887	-0.722	-2882	0.488	74.71	3.59e-07	59	2021	NC_020478
36999	147035	gi|326782200|ref|YP_004322601.1|	1.64e-82	100	1.18e-157	GCSP_GRAFK	gfo:GFO_2875	K00281	GO:0004375 // GO:0019464	Complete proteome;Oxidoreductase;Pyridoxal phosphate;Reference proteome.;	Prochlorococcus phage P-HM1	-3065	-4516	0.472	-6889	-4840	0.354	-4928	-4435	0.393	-3814	-3918	0.425	74.44	7.02e-07	59.9	3931	NC_015280
38097	151264	gi|363540847|ref|YP_004894926.1|	2e-30	100	1.03e-150	ALKJ_PSEPU	No_KEGG	No_KEGGKO	GO:0005886 // GO:0050660 // GO:0016614	Cell inner membrane;Cell membrane;FAD;Flavoprotein;Membrane;Oxidoreductase.;	Megavirus chiliensis	-3155	-3770	0.485	-3591	-1578	0.404	-0.403	-1196	0.667	-0.479	-0.678	0.713	74.44	7.02e-07	59.9	885	NC_016072
40510	160416	gi|363540450|ref|YP_004894460.1|	3.56e-31	94.3	3.06e-96	ASNH2_METJA	mja:MJ_1056	K01953	GO:0005829 // GO:0004066 // GO:0005524 // GO:0042803 // GO:0006529 // GO:0006541 // GO:0070981	Amino-acid biosynthesis;Asparagine biosynthesis;ATP-binding;Complete proteome;Glutamine amidotransferase;Ligase;Nucleotide-binding;Reference proteome.;	Megavirus chiliensis	0.27	0.723	0.609	-0.047	0.145	0.838	0.281	0.496	0.158	0.277	0.353	0.36	74.44	7.02e-07	59.9	885	NC_016072
40819	161701	gi|363540847|ref|YP_004894926.1|	2.25e-28	100	4.57e-137	ALKJ_PSEPU	No_KEGG	No_KEGGKO	GO:0005886 // GO:0050660 // GO:0016614	Cell inner membrane;Cell membrane;FAD;Flavoprotein;Membrane;Oxidoreductase.;	Megavirus chiliensis	0.335	0.835	0.184	-0.311	-0.975	0.094	-0.031	-0.349	0.978	0.184	0.064	0.195	74.44	7.02e-07	59.9	885	NC_016072
37581	149309	gi|28876155|ref|NP_795382.1|	2.36e-61	80.99	3.79e-62	DNAC_BACSU	bsu:BSU40440	K02314	GO:0005829 // GO:1990077 // GO:0005524 // GO:0003677 // GO:0003678 // GO:0006269 // GO:0006268	ATP-binding;Complete proteome;DNA replication;DNA-binding;Helicase;Hydrolase;Nucleotide-binding;Primosome;Reference proteome.;	Streptococcus pyogenes phage 315.1	-1167	-0.697	0.616	-0.348	2109	0.324	0.142	0.003	0.883	0.167	-0.331	0.754	82.46	7.19e-07	59	4027	AE014074
37582	149311	gi|526178372|ref|YP_008242194.1|	4.84e-33	83.74	7.98e-29	DNAB_RHOMR	No_KEGG	No_KEGGKO	GO:1990077 // GO:0005524 // GO:0003677 // GO:0003678 // GO:0004519 // GO:0006269 // GO:0016539 // GO:0006314	ATP-binding;Autocatalytic cleavage;DNA replication;DNA-binding;Endonuclease;Helicase;Hydrolase;Intron homing;Nuclease;Nucleotide-binding;Primosome;Protein splicing;Repeat.;	Cellulophaga phage phi39:1	-1076	-1164	0.059	0.134	0.583	0.575	-0.084	0.592	0.587	1633	4377	0.417	82.46	7.19e-07	59	4027	NC_021804
41196	163270	gi|363539870|ref|YP_004894585.1|	3.83e-35	97.49	1.82e-123	CAPD_RICAH	rak:A1C_02485	K17716	GO:0003978 // GO:0009103	Complete proteome;Isomerase;Lipopolysaccharide biosynthesis.;	Megavirus chiliensis	-1232	-0.824	0.854	-2919	0.722	0.966	0.661	-0.318	0.98	1138	-1336	0.578	82.46	7.19e-07	59	906	NC_016072
41746	165541	gi|363540230|ref|YP_004894780.1|	8.42e-12	90.91	1.43e-24	BETA1_CHRSD	csa:Csal_1514	K00108	GO:0008802 // GO:0008812 // GO:0050660 // GO:0019285	Complete proteome;FAD;Flavoprotein;NAD;Oxidoreductase;Reference proteome.;	Megavirus chiliensis	-2095	0.377	0.49	-0.569	0.096	0.612	-2163	0.525	0.204	0.014	-0.241	0.785	82.46	7.19e-07	59	1812	NC_016072
14873	58376	gi|363539870|ref|YP_004894585.1|	1.25e-41	95.47	9.74e-130	CAPD_RICFE	rfe:RF_0539	K17716	GO:0003978 // GO:0009103	Complete proteome;Isomerase;Lipopolysaccharide biosynthesis.;	Megavirus chiliensis	3916	1748	0.178	1289	0.212	0.736	2479	0.567	0.153	0.776	0.068	0.868	82.76	8.33e-07	57.2	1503	NC_016072
23782	94151	gi|363540041|ref|YP_004894551.1|	4.23e-151	100	0	DNAK_RUEST	sit:TM1040_0010	K04043	GO:0005524 // GO:0006457	ATP-binding;Chaperone;Complete proteome;Nucleotide-binding;Phosphoprotein;Reference proteome;Stress response.;	Megavirus chiliensis	0.24	0.246	0.427	-2211	0.693	0.738	0.056	0.071	0.826	-1473	0.348	0.288	65.44	8.69e-07	57.2	1567	NC_016072
3923	16875	gi|310831056|ref|YP_003969699.1|	2.34e-83	95.48	1.98e-81	ECE1_RAT	No_KEGG	No_KEGGKO	GO:0031410 // GO:0005769 // GO:0009897 // GO:0016021 // GO:0016020 // GO:0005886 // GO:0030141 // GO:0031982 // GO:0046872 // GO:0004222 // GO:0042803 // GO:0006915 // GO:0030819 // GO:0010613 // GO:0045745 // GO:0001921 // GO:0016485 // GO:0006508 // GO:0008217 // GO:0070372 // GO:0042312 // GO:0046686 // GO:0042493 // GO:0001666 // GO:0035994	Alternative splicing;Cell membrane;Complete proteome;Disulfide bond;Glycoprotein;Hydrolase;Membrane;Metal-binding;Metalloprotease;Protease;Reference proteome;Signal-anchor;Transmembrane;Transmembrane helix;Zinc.;	Cafeteria roenbergensis virus BV-PW1	0.199	0.823	0.724	-0.645	-3375	0.066	0.326	1944	0.537	-0.458	-1027	0.324	72.64	8.76e-07	61.7	2832	NC_014690
42731	170083	gi|971762262|ref|YP_009215433.1|	0	100	0	DPO3A_SALTY	stm:STM0231	K02337	GO:0005737 // GO:0008408 // GO:0003677 // GO:0003887 // GO:0006260	Complete proteome;Cytoplasm;DNA replication;DNA-directed DNA polymerase;Nucleotidyltransferase;Reference proteome;Transferase.;	Streptomyces phage Izzy	-0.027	0.181	0.711	0.094	1088	0.509	0.105	0.435	0.245	-0.03	0.475	0.441	72.64	8.76e-07	61.7	17029	KT184390
42735	170113	gi|310831256|ref|YP_003969899.1|	4.06e-67	97.83	1.64e-154	KDSA_METCA	mca:MCA2514	K01627	GO:0005737 // GO:0008676 // GO:0019294	Complete proteome;Cytoplasm;Lipopolysaccharide biosynthesis;Reference proteome;Transferase.;	Cafeteria roenbergensis virus BV-PW1	0.074	1302	0.773	-0.182	0.925	0.172	-0.189	0.25	0.099	-0.259	0.672	0.056	72.64	8.76e-07	61.7	17029	NC_014648
42736	170117	gi|588295080|ref|YP_009003341.1|	0	99.77	0	ENO_THICR	tcx:Tcr_1260	K01689	GO:0009986 // GO:0005576 // GO:0000015 // GO:0000287 // GO:0004634 // GO:0006096	Complete proteome;Cytoplasm;Glycolysis;Lyase;Magnesium;Metal-binding;Reference proteome;Secreted.;	Streptococcus phage 20617	0.117	1202	0.486	0.05	1163	0.838	-0.018	0.035	0.839	0.001	1141	0.536	72.64	8.76e-07	61.7	17029	NC_023503
4418	18511	gi|526178751|ref|YP_008242330.1|	1.27e-79	96.86	0	CH60_COLP3	cps:CPS_0957	K04077	GO:0005737 // GO:0005524 // GO:0042026	ATP-binding;Chaperone;Complete proteome;Cytoplasm;Nucleotide-binding;Reference proteome.;	Cellulophaga phage phi14:2	-0.634	-0.781	0.274	-1223	-1114	0.278	-1954	-3095	0.091	-1436	-2728	0.173	70.59	9.11e-07	58.1	1477	NC_021806
2119	9094	gi|363540474|ref|YP_004894907.1|	1.67e-36	99.33	1.01e-145	EX7L_SALAR	ses:SARI_00364	K03601	GO:0005737 // GO:0009318 // GO:0008855 // GO:0003676 // GO:0006308	Complete proteome;Cytoplasm;Exonuclease;Hydrolase;Nuclease;Reference proteome.;	Megavirus chiliensis	0.055	2144	0.571	0.05	1579	0.62	-0.05	0.755	0.362	-0.144	0.738	0.22	80.33	9.19e-07	57.2	1655	NC_016072
25642	102134	gi|363540781|ref|YP_004894695.1|	1.67e-12	87.17	4.58e-44	EST_ACILW	No_KEGG	No_KEGGKO	GO:0005576 // GO:0052689 // GO:0008152	Hydrolase;Secreted;Serine esterase.;	Megavirus chiliensis	-0.096	0.728	0.639	-0.104	1108	0.799	-0.273	0.283	0.22	-0.386	0.011	0.077	80.33	9.19e-07	57.2	1655	NC_016072
13734	54010	gi|985757674|ref|YP_009222800.1|	5.77e-19	90.88	4.23e-17	V51K_BPL79	No_KEGG	No_KEGGKO	GO:0005524 // GO:0003677 // GO:0016787 // GO:0046872	Metal-binding;Zinc;Zinc-finger.;	Pseudomonas phage PS-1	-0.102	-0.241	0.422	-0.094	0.351	0.519	-0.167	0.049	0.247	-0.168	0.178	0.914	84.62	9.33e-07	57.2	1511	NC_029066
29256	117963	gi|363540253|ref|YP_004894414.1|	6.8e-10	97.93	2.49e-66	G8R348_OWEHD	oho:Oweho_3119	No_KEGGKO	No_GOcodes	Complete proteome {ECO:0000313|Proteomes:UP000005631};Reference proteome {ECO:0000313|Proteomes:UP000005631}.;	Megavirus chiliensis	0.81	0.093	0.842	-1027	-0.833	0.454	-1508	-1678	0.648	-3553	-1224	0.612	84.62	9.33e-07	57.2	1679	NC_016072
11947	46009	gi|156564025|ref|YP_001429767.1|	1.69e-11	93.68	1.11e-37	CH10_PARD8	pdi:BDI_3786	K04078	GO:0005737 // GO:0005524 // GO:0006457	Chaperone;Complete proteome;Cytoplasm;Reference proteome.;	Bacillus phage 0305phi8-36	-0.028	-1630	0.961	0.323	-1700	0.418	0.291	-1305	0.62	0.424	-1799	0.367	74.42	9.64e-07	57.2	1562	NC_009760
11948	46011	gi|526178751|ref|YP_008242330.1|	5.09e-100	100	0	CH60_GRAFK	gfo:GFO_3596	K04077	GO:0005737 // GO:0005524 // GO:0042026	ATP-binding;Chaperone;Complete proteome;Cytoplasm;Nucleotide-binding;Reference proteome.;	Cellulophaga phage phi14:2	0.465	-1024	0.986	3778	-1969	0.373	2365	-0.23	0.977	4194	-2291	0.374	74.42	9.64e-07	57.2	1562	NC_021806
5207	21329	gi|363540053|ref|YP_004894590.1|	5e-06	68.63	2.25e-22	GLTR1_MYCTU	mtu:Rv2957	No_KEGGKO	GO:0016758 // GO:0009247	Complete proteome;Glycosyltransferase;Reference proteome;Transferase.;	Megavirus chiliensis	0.171	1125	0.473	0.188	0.591	0.32	0.174	-0.15	0.015	0.053	0.593	0.175	68.75	9.7e-07	58.1	1745	NC_016072
6680	26534	gi|363540111|ref|YP_004894708.1|	1.98e-61	98.25	0	HRPA_ECOLI	eco:b1413	K03578	GO:0005737 // GO:0005524 // GO:0004004 // GO:0004386 // GO:0044822 // GO:0006397 // GO:0009451	ATP-binding;Complete proteome;Helicase;Hydrolase;Nucleotide-binding;Reference proteome.;	Megavirus chiliensis	-0.016	2331	0.882	0.024	2087	0.827	0.055	2066	0.234	-0.021	2811	0.826	88.64	1.06e-06	58.1	1711	NC_016072
12133	46857	gi|363540111|ref|YP_004894708.1|	1.05e-34	97.11	1.36e-107	HRPA_ECOLI	eco:b1413	K03578	GO:0005737 // GO:0005524 // GO:0004004 // GO:0004386 // GO:0044822 // GO:0006397 // GO:0009451	ATP-binding;Complete proteome;Helicase;Hydrolase;Nucleotide-binding;Reference proteome.;	Megavirus chiliensis	0.043	0.729	0.626	-0.053	0.596	0.659	-0.01	1611	0.569	-0.124	0.463	0.778	88.64	1.06e-06	58.1	1901	NC_016072
8291	32093	gi|593777710|ref|YP_009015557.1|	5.1e-110	99.84	0	GYRA_PSEAE	pae:PA3168	K02469	GO:0005694 // GO:0005737 // GO:0009330 // GO:0009295 // GO:0005524 // GO:0003677 // GO:0003918 // GO:0007059 // GO:0006265 // GO:0006268	ATP-binding;Complete proteome;Cytoplasm;DNA-binding;Isomerase;Nucleotide-binding;Reference proteome;Topoisomerase.;	Bacillus phage G	0.115	2346	0.776	-0.318	0.961	0.064	-0.274	1110	0.055	-0.336	1322	0.128	68.75	1.08e-06	58.1	1753	NC_023719
9458	36225	gi|156564019|ref|YP_001429759.1|	1.28e-28	98.9	1.76e-38	DBHB_SALTY	stm:STM0451	K03530	GO:0005829 // GO:0003677 // GO:0030261 // GO:1903506	Complete proteome;DNA condensation;DNA-binding;Reference proteome.;	Bacillus phage 0305phi8-36	-0.438	-0.272	0.026	0.121	0.644	0.515	-2808	3132	0.353	0.24	0.526	0.039	74.42	1.09e-06	57.2	1967	NC_009760
21499	84857	gi|526178751|ref|YP_008242330.1|	8.92e-113	100	0	CH60_GRAFK	gfo:GFO_3596	K04077	GO:0005737 // GO:0005524 // GO:0042026	ATP-binding;Chaperone;Complete proteome;Cytoplasm;Nucleotide-binding;Reference proteome.;	Cellulophaga phage phi14:2	0.12	0.617	0.876	0.27	0.672	0.393	-0.852	-2256	0.239	0.394	0.075	0.309	74.42	1.09e-06	57.2	1770	NC_021806
21500	84860	gi|156564025|ref|YP_001429767.1|	1.23e-11	97.8	1.02e-37	CH10_PARD8	pdi:BDI_3786	K04078	GO:0005737 // GO:0005524 // GO:0006457	Chaperone;Complete proteome;Cytoplasm;Reference proteome.;	Bacillus phage 0305phi8-36	-2231	0.003	0.371	0.021	-0.356	0.674	-1563	0.858	0.28	1641	3141	0.515	74.42	1.09e-06	57.2	1770	NC_009760
5761	23235	gi|363540041|ref|YP_004894551.1|	1.77e-128	100	0	HSCA_COLP3	cps:CPS_1136	K04044	GO:0005524 // GO:0016887 // GO:0016226 // GO:0006457	ATP-binding;Chaperone;Complete proteome;Nucleotide-binding;Reference proteome.;	Megavirus chiliensis	0.084	0.958	0.671	0.134	0.52	0.321	0.071	0.579	0.888	-0.189	-6189	0.292	71.17	1.1e-06	57.2	1984	NC_016072
22937	90458	gi|939177822|ref|YP_009173730.1|	4.09e-45	100	2.41e-68	EXOA_BACSU	bsu:BSU40880	K01142	GO:0005737 // GO:0003677 // GO:0003906 // GO:0008311 // GO:0008853 // GO:0046872 // GO:0006284	Complete proteome;Cytoplasm;Exonuclease;Hydrolase;Magnesium;Metal-binding;Nuclease;Reference proteome.;	Chrysochromulina ericina virus	-0.366	-1046	0.717	-1286	-1751	0.236	-0.192	-0.794	0.742	-0.72	-1735	0.594	71.17	1.1e-06	57.2	1786	NC_028094
26699	106887	gi|156564019|ref|YP_001429759.1|	6.04e-28	100	1.16e-39	DBHB_PSEAE	pae:PA1804	K03530	GO:0005829 // GO:0003677 // GO:0030261 // GO:1903506	Complete proteome;Direct protein sequencing;DNA condensation;DNA-binding;Reference proteome.;	Bacillus phage 0305phi8-36	0.645	0.286	0.623	-1690	-1188	0.195	0.28	-0.066	0.823	0.181	-0.158	0.96	71.17	1.1e-06	57.2	1786	NC_009760
26700	106890	gi|939177390|ref|YP_009173298.1|	2.45e-24	86.98	9.94e-72	LON_ECOLI	eco:b0439	K01338	GO:0005737 // GO:0005829 // GO:0005524 // GO:0004176 // GO:0016887 // GO:0003677 // GO:0008233 // GO:0043565 // GO:0004252 // GO:0033554 // GO:0006515 // GO:0006508 // GO:0009408	3D-structure;ATP-binding;Complete proteome;Cytoplasm;Direct protein sequencing;Hydrolase;Nucleotide-binding;Protease;Reference proteome;Serine protease;Stress response.;	Chrysochromulina ericina virus	0.175	0.016	0.494	-0.479	-1483	0.089	-0.048	-0.081	0.922	0.197	0.093	0.26	71.17	1.1e-06	57.2	1786	NC_028094
36649	145829	gi|939177681|ref|YP_009173589.1|	3.05e-59	81.2	1.54e-171	RHLE_ECOLI	eco:b0797	K11927	GO:0005829 // GO:0005524 // GO:0004004 // GO:0003723 // GO:0009408 // GO:0042255 // GO:0010501	ATP-binding;Complete proteome;Cytoplasm;Helicase;Hydrolase;Nucleotide-binding;Reference proteome;Ribosome biogenesis;RNA-binding.;	Chrysochromulina ericina virus	0.748	1084	0.16	-0.41	-0.803	0.505	-0.367	-0.307	0.436	-0.791	-1690	0.163	71.17	1.1e-06	57.2	1984	NC_028094
10211	38598	gi|363540041|ref|YP_004894551.1|	1.67e-127	100	0	HSCA_COLP3	cps:CPS_1136	K04044	GO:0005524 // GO:0016887 // GO:0016226 // GO:0006457	ATP-binding;Chaperone;Complete proteome;Nucleotide-binding;Reference proteome.;	Megavirus chiliensis	-0.306	-0.9	0.616	-0.517	-1497	0.138	-0.487	-0.947	0.162	-0.562	-2086	0.485	75.31	1.12e-06	57.2	2016	NC_016072
33532	134364	gi|363540041|ref|YP_004894551.1|	8.72e-127	100	0	HSCA_COLP3	cps:CPS_1136	K04044	GO:0005524 // GO:0016887 // GO:0016226 // GO:0006457	ATP-binding;Chaperone;Complete proteome;Nucleotide-binding;Reference proteome.;	Megavirus chiliensis	-0.116	0.43	0.695	-0.452	-0.16	0.056	-0.195	0.09	0.545	-0.127	-0.057	0.4	75.31	1.12e-06	57.2	2016	NC_016072
36131	144205	gi|363540041|ref|YP_004894551.1|	3.11e-129	100	0	HSCA_COLP3	cps:CPS_1136	K04044	GO:0005524 // GO:0016887 // GO:0016226 // GO:0006457	ATP-binding;Chaperone;Complete proteome;Nucleotide-binding;Reference proteome.;	Megavirus chiliensis	0.193	0.096	0.897	-0.814	-0.359	0.444	0.529	-0.084	0.64	-2306	-4307	0.388	75.31	1.12e-06	57.2	2016	NC_016072
40268	159397	gi|363540041|ref|YP_004894551.1|	7.39e-100	100	0	HSCA_PSEA7	pap:PSPA7_1303	K04044	GO:0005524 // GO:0016887 // GO:0016226 // GO:0006457	ATP-binding;Chaperone;Complete proteome;Nucleotide-binding.;	Megavirus chiliensis	-9500	-1375	0.611	-1519	-0.591	0.417	-0.364	-1653	0.276	0.373	-2642	0.136	75.31	1.12e-06	57.2	2016	NC_016072
40968	162289	gi|410491825|ref|YP_006907047.1|	2.43e-06	100	No_evalue	No_ID	No_KEGG	No_KEGGKO	No_GO	No_keywords	Pseudomonas phage UFV-P2	0.229	0.135	0.89	0.121	-0.215	0.504	0.961	0.389	0.237	0.622	0.572	0.527	74.16	1.16e-06	58.1	1868	NC_018850
1292	5466	gi|363540041|ref|YP_004894551.1|	3.22e-109	98.75	0	HSCA_PSEA7	pap:PSPA7_1303	K04044	GO:0005524 // GO:0016887 // GO:0016226 // GO:0006457	ATP-binding;Chaperone;Complete proteome;Nucleotide-binding.;	Megavirus chiliensis	0.424	0.431	0.192	-0.684	-1258	0.601	-0.215	-0.68	0.911	-0.225	-0.335	0.168	75.31	1.18e-06	57.2	856	NC_016072
19628	76972	gi|156564011|ref|YP_001429750.1|	3.27e-27	100	7.65e-63	REP_SALTY	stm:STM3912	K03656	GO:0008408 // GO:0005524 // GO:0004003 // GO:0003697 // GO:0006268	ATP-binding;Complete proteome;DNA replication;DNA-binding;Helicase;Hydrolase;Nucleotide-binding;Reference proteome.;	Bacillus phage 0305phi8-36	0.378	-0.152	0.451	0.296	0.009	0.345	0.215	0.076	0.485	0.037	-0.611	0.777	75.31	1.18e-06	57.2	1901	NC_009760
42714	169995	gi|156564062|ref|YP_001429805.1|	2.45e-30	96.44	6.5e-75	RECJ_SALTY	stm:STM3042	K07462	GO:0008409 // GO:0003676 // GO:0006310 // GO:0006281	Complete proteome;Exonuclease;Hydrolase;Nuclease;Reference proteome.;	Bacillus phage 0305phi8-36	0.501	0.089	0.212	0.488	0.916	0.555	0.297	0.433	0.187	0.082	-0.093	0.91	75.31	1.18e-06	57.2	856	NC_009760
24269	96219	gi|363540041|ref|YP_004894551.1|	9.17e-108	100	0	HSCA_PSEA7	pap:PSPA7_1303	K04044	GO:0005524 // GO:0016887 // GO:0016226 // GO:0006457	ATP-binding;Chaperone;Complete proteome;Nucleotide-binding.;	Megavirus chiliensis	-0.016	0.453	0.947	-0.484	-0.184	0.047	-0.375	-0.333	0.199	-0.336	-0.602	0.428	77.03	1.24e-06	58.1	2223	NC_016072
21781	85827	gi|460042515|ref|YP_007517945.1|	5.41e-56	97.21	1.96e-76	PRNA_PSEFL	ag:AAB97504	K14266	GO:0000166 // GO:0016491 // GO:0017000	3D-structure;Antibiotic biosynthesis;FAD;Flavoprotein;Nucleotide-binding;Oxidoreductase.;	Pelagibacter phage HTVC008M	0.528	1139	0.539	0.194	0.261	0.131	0.221	0.419	0.664	0.706	1118	0.54	90.24	1.25e-06	57.2	2021	NC_020484
29369	118475	gi|414087521|ref|YP_006987708.1|	3.38e-59	85.47	1.05e-45	RTCB_ECOLI	eco:b3421	K14415	GO:0003909 // GO:0030145 // GO:0008452 // GO:0006974 // GO:0006281 // GO:0006396 // GO:0042245	Complete proteome;DNA damage;DNA repair;Ligase;Manganese;Metal-binding;Reference proteome.;	Cronobacter phage vB_CsaP_GAP52	-0.837	-1448	0.429	-1761	-4770	0.344	-1643	-4102	0.365	-1623	-4333	0.406	78.26	1.28e-06	58.1	2066	NC_019402
28289	113835	gi|971821630|ref|YP_009218156.1|	5.38e-106	100	1.64e-146	RECA_THICR	tcx:Tcr_1592	K03553	GO:0005737 // GO:0005524 // GO:0003684 // GO:0008094 // GO:0003697 // GO:0006310 // GO:0006281 // GO:0009432	ATP-binding;Complete proteome;Cytoplasm;DNA damage;DNA recombination;DNA repair;DNA-binding;Nucleotide-binding;Reference proteome;SOS response.;	Bacillus phage phi4J1	0.086	1066	0.667	-0.183	0.957	0.292	-0.186	0.72	0.091	-0.254	0.641	0.138	71.96	1.32e-06	57.2	2130	NC_029008
29366	118466	gi|363539838|ref|YP_004894811.1|	2.21e-07	73.89	9.45e-14	NAAA_MOUSE	mmu:67111	K13720	GO:0005737 // GO:0070062 // GO:0005764 // GO:0016810 // GO:0008134 // GO:0006629	Autocatalytic cleavage;Complete proteome;Glycoprotein;Hydrolase;Lysosome;Reference proteome;Signal;Zymogen.;	Megavirus chiliensis	-1069	-0.613	0.46	-0.424	0.889	0.76	0.103	0.084	0.891	0.915	2693	0.558	71.96	1.32e-06	57.2	2367	NC_016072
40515	160447	gi|363540781|ref|YP_004894695.1|	5.69e-13	97.32	4.63e-42	MLHB_RHOER	ag:CAC17806	K14731	GO:0046573 // GO:0008152	Direct protein sequencing;Hydrolase.;	Megavirus chiliensis	0.24	0.07	0.262	0.145	-0.077	0.646	-0.046	-0.328	0.982	-0.188	-1222	0.837	71.96	1.32e-06	57.2	2367	NC_016072
26519	106055	gi|80159718|ref|YP_398462.1|	4.99e-40	96.64	9.17e-87	DNLJ_AERHH	aha:AHA_1229	K01972	GO:0003677 // GO:0003911 // GO:0046872 // GO:0006281 // GO:0006260	Complete proteome;DNA damage;DNA repair;DNA replication;Ligase;Magnesium;Manganese;Metal-binding;NAD;Reference proteome;Zinc.;	Clostridium phage c-st	1265	-0.47	0.235	0.993	0.235	0.14	1001	0.223	0.665	0.925	-2054	0.321	68.75	1.34e-06	58.1	2157	NC_007581
41551	164789	gi|363539859|ref|YP_004894524.1|	1.12e-29	100	2.28e-80	NDK_ALCBS	abo:ABO_1864	K00940	GO:0005737 // GO:0005524 // GO:0046872 // GO:0004550 // GO:0006241 // GO:0006183 // GO:0006228	ATP-binding;Complete proteome;Cytoplasm;Kinase;Magnesium;Metal-binding;Nucleotide metabolism;Nucleotide-binding;Phosphoprotein;Reference proteome;Transferase.;	Megavirus chiliensis	0.756	2997	0.296	-1855	1659	0.29	0.676	2704	0.131	-1924	2037	0.461	73.33	1.34e-06	57.2	970	NC_016072
3208	13875	gi|363539859|ref|YP_004894524.1|	1.12e-29	100	2.28e-80	NDK_ALCBS	abo:ABO_1864	K00940	GO:0005737 // GO:0005524 // GO:0046872 // GO:0004550 // GO:0006241 // GO:0006183 // GO:0006228	ATP-binding;Complete proteome;Cytoplasm;Kinase;Magnesium;Metal-binding;Nucleotide metabolism;Nucleotide-binding;Phosphoprotein;Reference proteome;Transferase.;	Megavirus chiliensis	2523	2156	0.443	0.002	-0.673	0.769	3138	2188	0.128	2751	2374	0.598	69.33	1.35e-06	59.9	1692	NC_016072
5232	21435	gi|363539859|ref|YP_004894524.1|	1.39e-30	100	1.08e-82	NDK_ALCBS	abo:ABO_1864	K00940	GO:0005737 // GO:0005524 // GO:0046872 // GO:0004550 // GO:0006241 // GO:0006183 // GO:0006228	ATP-binding;Complete proteome;Cytoplasm;Kinase;Magnesium;Metal-binding;Nucleotide metabolism;Nucleotide-binding;Phosphoprotein;Reference proteome;Transferase.;	Megavirus chiliensis	0.054	0.18	0.335	-0.06	0.104	0.68	-0.017	1118	0.656	-0.118	-0.013	0.745	69.33	1.35e-06	59.9	3383	NC_016072
16019	62739	gi|363539859|ref|YP_004894524.1|	2.13e-16	100	1.21e-59	NDK_ALCBS	abo:ABO_1864	K00940	GO:0005737 // GO:0005524 // GO:0046872 // GO:0004550 // GO:0006241 // GO:0006183 // GO:0006228	ATP-binding;Complete proteome;Cytoplasm;Kinase;Magnesium;Metal-binding;Nucleotide metabolism;Nucleotide-binding;Phosphoprotein;Reference proteome;Transferase.;	Megavirus chiliensis	2745	1531	0.211	1215	-1522	0.48	-0.292	-0.847	0.963	0.031	-0.591	0.908	69.33	1.35e-06	59.9	1592	NC_016072
19395	75939	gi|156564062|ref|YP_001429805.1|	1.53e-27	96.25	1.7e-69	RECJ_SALTY	stm:STM3042	K07462	GO:0008409 // GO:0003676 // GO:0006310 // GO:0006281	Complete proteome;Exonuclease;Hydrolase;Nuclease;Reference proteome.;	Bacillus phage 0305phi8-36	0.243	-2920	0.433	-0.89	-1418	0.481	-0.619	-1836	0.652	-0.298	-1450	0.446	75.31	1.43e-06	57.2	2567	NC_009760
20671	81335	gi|156564011|ref|YP_001429750.1|	2.09e-81	99.15	4.82e-176	REP_HAEIN	hin:HI0649	K03656	GO:0008408 // GO:0005524 // GO:0004003 // GO:0003697 // GO:0006268	ATP-binding;Complete proteome;DNA replication;DNA-binding;Helicase;Hydrolase;Nucleotide-binding;Reference proteome.;	Bacillus phage 0305phi8-36	0.14	0.527	0.33	0.029	0.15	0.974	0.063	0.16	0.733	0.036	1202	0.592	75.31	1.43e-06	57.2	2310	NC_009760
23868	94492	gi|363539859|ref|YP_004894524.1|	2.06e-11	94.52	6.97e-37	NDK_PSEA6	pat:Patl_3130	K00940	GO:0005737 // GO:0005524 // GO:0046872 // GO:0004550 // GO:0006241 // GO:0006183 // GO:0006228	ATP-binding;Complete proteome;Cytoplasm;Kinase;Magnesium;Metal-binding;Nucleotide metabolism;Nucleotide-binding;Phosphoprotein;Reference proteome;Transferase.;	Megavirus chiliensis	0.639	0.338	0.651	-2691	-2020	0.168	-3142	-2290	0.23	-1211	-0.908	0.907	80.33	1.43e-06	57.2	2567	NC_016072
24272	96233	gi|363539859|ref|YP_004894524.1|	1.05e-24	100	4.63e-63	NDK_PSEPK	ppu:PP_0849	K00940	GO:0005737 // GO:0005524 // GO:0046872 // GO:0004550 // GO:0006241 // GO:0006183 // GO:0006228	ATP-binding;Complete proteome;Cytoplasm;Kinase;Magnesium;Metal-binding;Nucleotide metabolism;Nucleotide-binding;Phosphoprotein;Reference proteome;Transferase.;	Megavirus chiliensis	2893	2005	0.27	0.622	-0.061	0.399	1812	1128	0.413	2207	0.869	0.325	78.79	1.45e-06	57.2	2588	NC_016072
26324	105291	gi|363539859|ref|YP_004894524.1|	7.76e-08	97.73	1.8e-17	NDK_THIDA	tbd:Tbd_0590	K00940	GO:0005737 // GO:0005524 // GO:0046872 // GO:0004550 // GO:0006241 // GO:0006183 // GO:0006228	ATP-binding;Complete proteome;Cytoplasm;Kinase;Magnesium;Metal-binding;Nucleotide metabolism;Nucleotide-binding;Phosphoprotein;Reference proteome;Transferase.;	Megavirus chiliensis	-0.019	-0.272	0.025	0.001	0.357	0.864	0	0.575	0.871	-0.014	0.822	0.589	78.79	1.45e-06	57.2	1048	NC_016072
24226	95994	gi|363539870|ref|YP_004894585.1|	1.92e-48	96.11	8.07e-129	PSEB_CAMJJ	cjj:CJJ81176_1310	K15894	GO:0016829 // GO:0000166	Complete proteome;Lyase;NADP;Nucleotide-binding.;	Megavirus chiliensis	0.746	0.419	0.64	0.416	0.734	0.677	0.379	-0.568	0.412	2141	1689	0.379	67.54	1.47e-06	58.1	2632	NC_016072
674	2809	gi|363539870|ref|YP_004894585.1|	3.59e-44	100	2.79e-132	PSEB_CAMJJ	cjj:CJJ81176_1310	K15894	GO:0016829 // GO:0000166	Complete proteome;Lyase;NADP;Nucleotide-binding.;	Megavirus chiliensis	1960	2031	0.191	0.4	0.364	0.484	1148	1100	0.257	0.228	0.175	0.899	72.73	1.51e-06	58.1	2708	NC_016072
35626	142453	gi|327198441|ref|YP_004327029.1|	9.53e-24	100	2.31e-21	E5AFY5_9CAUD	vg:10351119	No_KEGGKO	No_GOcodes	Complete proteome {ECO:0000313|Proteomes:UP000006893}.;	Erwinia phage phiEa104	-0.242	-1714	0.861	0.769	-1179	0.39	-0.335	0.654	0.711	0.519	-1070	0.596	72.73	1.51e-06	58.1	2437	NC_015292
35627	142455	gi|219681316|ref|YP_002456080.1|	4.78e-89	100	1.68e-88	G0YPK9_9CAUD	No_KEGG	No_KEGGKO	No_GOcodes	Complete proteome {ECO:0000313|Proteomes:UP000008894}.;	Erwinia phage phiEa21-4	-6653	2046	0.233	0.007	0.352	0.984	-1278	2213	0.301	-2151	2146	0.457	72.73	1.51e-06	58.1	2437	NC_011811
10463	39352	gi|363539870|ref|YP_004894585.1|	6.8e-57	96.81	3.29e-116	PSEB_HELPY	hpy:HP0840	K15894	GO:0016829 // GO:0000166	3D-structure;Complete proteome;Lyase;NADP;Nucleotide-binding;Reference proteome.;	Megavirus chiliensis	3805	6150	0.402	-0.12	0.513	0.669	-0.047	0.652	0.982	0.679	1639	0.524	86.96	1.57e-06	57.2	1137	NC_016072
26663	106704	gi|363539871|ref|YP_004895145.1|	7.89e-40	100	4.02e-123	PURA_AZOVD	avn:Avin_07600	K01939	GO:0005737 // GO:0004019 // GO:0005525 // GO:0000287 // GO:0044208	Complete proteome;Cytoplasm;GTP-binding;Ligase;Magnesium;Metal-binding;Nucleotide-binding;Purine biosynthesis;Reference proteome.;	Megavirus chiliensis	0.585	0.916	0.138	0.009	-0.323	0.918	0.248	-0.316	0.445	0.754	0.825	0.509	75	1.6e-06	58.1	1159	NC_016072
36032	143854	gi|363539943|ref|YP_004894760.1|	1.44e-06	100	5.61e-165	Q486F0_COLP3	cps:CPS_1322	No_KEGGKO	GO:0005506 // GO:0031418 // GO:0016491 // GO:0016705	Complete proteome {ECO:0000313|Proteomes:UP000000547};Reference proteome {ECO:0000313|Proteomes:UP000000547}.;	Megavirus chiliensis	1733	1381	0.177	0.704	0.502	0.302	1116	0.388	0.168	0.433	0.31	0.947	75	1.6e-06	58.1	1159	NC_016072
40166	159005	gi|363539871|ref|YP_004895145.1|	8.93e-77	100	0	PURA_FLAPJ	fps:FP1902	K01939	GO:0005737 // GO:0004019 // GO:0005525 // GO:0000287 // GO:0044208	Complete proteome;Cytoplasm;GTP-binding;Ligase;Magnesium;Metal-binding;Nucleotide-binding;Purine biosynthesis;Reference proteome.;	Megavirus chiliensis	-2386	0.076	0.634	0.369	1306	0.289	0.049	0.035	0.823	-0.126	-0.153	0.812	75	1.6e-06	58.1	1159	NC_016072
14558	57157	gi|155371785|ref|YP_001427319.1|	4.54e-106	100	8.74e-50	RTPR_NITSB	nis:NIS_0814	K00525	GO:0031419 // GO:0008998 // GO:0006260	Cobalamin;Cobalt;Complete proteome;Disulfide bond;DNA replication;Oxidoreductase;Redox-active center;Reference proteome.;	Acanthocystis turfacea Chlorella virus 1	-0.021	-0.093	0.975	-0.355	-2631	0.355	-0.229	-1017	0.753	-0.268	-1972	0.529	78.79	1.84e-06	57.2	2952	NC_008724
15017	58814	gi|155371675|ref|YP_001427209.1|	8.64e-07	90.28	3.44e-143	TTCA_ALCBS	abo:ABO_1266	K14058	GO:0005737 // GO:0005524 // GO:0008033	ATP-binding;Complete proteome;Cytoplasm;Nucleotide-binding;Reference proteome;tRNA processing.;	Acanthocystis turfacea Chlorella virus 1	-0.032	0.427	0.899	0.018	0.164	0.707	0.12	0.069	0.529	-0.173	0.301	0.324	78.79	1.84e-06	57.2	1329	NC_008724
35758	142896	gi|155371116|ref|YP_001426650.1|	4.06e-11	96.74	2.85e-57	Y601_SYNY3	syn:sll0601	No_KEGGKO	GO:0016810 // GO:0006807	Complete proteome;Hydrolase;Reference proteome.;	Acanthocystis turfacea Chlorella virus 1	-0.017	-0.152	0.954	-0.145	-0.727	0.533	-0.12	-0.586	0.39	0.133	-0.008	0.761	78.79	1.84e-06	57.2	1329	NC_008724
27418	110042	gi|593777710|ref|YP_009015557.1|	2.04e-94	98.88	0	GYRA_SALTY	stm:STM2272	K02469	GO:0005694 // GO:0005737 // GO:0009330 // GO:0009295 // GO:0005524 // GO:0003677 // GO:0003918 // GO:0007059 // GO:0006265 // GO:0006268	ATP-binding;Complete proteome;Cytoplasm;DNA-binding;Isomerase;Nucleotide-binding;Reference proteome;Topoisomerase.;	Bacillus phage G	-0.387	-0.272	0.081	-0.295	-0.146	0.204	0.077	0.84	0.615	-0.517	-0.806	0.301	78.79	1.94e-06	57.2	3115	NC_023719
13013	51003	gi|849122351|ref|YP_009153153.1|	7.12e-68	97.74	2.6e-179	CLPB_BACTN	bth:BT_4597	K03695	GO:0005737 // GO:0005524 // GO:0016485 // GO:0009408	ATP-binding;Chaperone;Coiled coil;Complete proteome;Cytoplasm;Nucleotide-binding;Reference proteome;Repeat;Stress response.;	Klebsiella phage K64-1	-0.136	-0.199	0.059	-0.001	0.316	0.997	-0.006	0.582	0.807	-0.287	1889	0.442	69.53	2.95e-06	56.3	1370	NC_027399
18183	71717	gi|526178751|ref|YP_008242330.1|	9.15e-95	100	0	CH60_PSEA6	pat:Patl_3753	K04077	GO:0005737 // GO:0005524 // GO:0042026	ATP-binding;Chaperone;Complete proteome;Cytoplasm;Nucleotide-binding;Reference proteome.;	Cellulophaga phage phi14:2	0.697	1471	0.745	0.817	0.838	0.64	-0.156	0.271	0.748	-3062	-3114	0.356	68.53	2.98e-06	56.3	1384	NC_021806
18423	72467	gi|363540733|ref|YP_004894858.1|	3.09e-22	100	0	SYC_COLP3	cps:CPS_3792	K01883	GO:0005737 // GO:0005524 // GO:0004817 // GO:0008270 // GO:0006423	Aminoacyl-tRNA synthetase;ATP-binding;Complete proteome;Cytoplasm;Ligase;Metal-binding;Nucleotide-binding;Protein biosynthesis;Reference proteome;Zinc.;	Megavirus chiliensis	-0.29	-0.778	0.723	-0.241	-0.646	0.713	0.272	0.069	0.52	-0.147	-1243	0.728	68.87	3e-06	56.3	1551	NC_016072
39664	156977	gi|158079465|ref|YP_001504278.1|	1.47e-45	89.73	3.75e-36	RIBX_MIMIV	vg:9925257	K09935	GO:0016798 // GO:0008152	Complete proteome;Glycosidase;Hydrolase;Reference proteome.;	Enterococcus phage phiEF24C	-0.437	-0.272	0.032	0.106	0.603	0.553	-3490	3214	0.348	0.239	0.526	0.037	70.54	3.01e-06	55.4	1400	NC_009904
39665	156982	gi|593777690|ref|YP_009015537.1|	1.04e-30	100	7.34e-22	Y1187_METJA	mja:MJ_1187	No_KEGGKO	GO:0016787	3D-structure;Complete proteome;Hydrolase;Reference proteome.;	Bacillus phage G	-0.571	-0.102	0.07	0.063	0.515	0.81	-0.372	3877	0.324	0.209	0.323	0.019	70.54	3.01e-06	55.4	1400	NC_023719
9859	37551	gi|363540733|ref|YP_004894858.1|	4.18e-44	100	0	SYC_COLP3	cps:CPS_3792	K01883	GO:0005737 // GO:0005524 // GO:0004817 // GO:0008270 // GO:0006423	Aminoacyl-tRNA synthetase;ATP-binding;Complete proteome;Cytoplasm;Ligase;Metal-binding;Nucleotide-binding;Protein biosynthesis;Reference proteome;Zinc.;	Megavirus chiliensis	4184	2691	0.453	-0.183	0.118	0.588	0.735	-0.657	0.838	0.987	0.169	0.907	78.46	3.11e-06	55.4	1606	NC_016072
3740	16239	gi|363540839|ref|YP_004894409.1|	3.12e-106	99.47	0	SYI_BACFN	bfs:BF9343_2284	K01870	GO:0005737 // GO:0002161 // GO:0005524 // GO:0004822 // GO:0008270 // GO:0006428	Aminoacyl-tRNA synthetase;ATP-binding;Complete proteome;Cytoplasm;Ligase;Metal-binding;Nucleotide-binding;Protein biosynthesis;Reference proteome;Zinc.;	Megavirus chiliensis	0.452	1011	0.276	-0.248	-0.945	0.528	0.235	0.379	0.536	0.018	0.314	0.186	81.82	3.16e-06	55.4	1631	NC_016072
22958	90536	gi|363540839|ref|YP_004894409.1|	2.28e-141	100	0	SYI_BACFR	bfr:BF2275	K01870	GO:0005737 // GO:0002161 // GO:0005524 // GO:0004822 // GO:0008270 // GO:0006428	Aminoacyl-tRNA synthetase;ATP-binding;Complete proteome;Cytoplasm;Ligase;Metal-binding;Nucleotide-binding;Protein biosynthesis;Zinc.;	Megavirus chiliensis	1895	2090	0.19	0.449	0.64	0.413	1321	1478	0.151	0.695	0.069	0.788	81.82	3.16e-06	55.4	1631	NC_016072
19908	78185	gi|209972970|ref|YP_002300417.1|	1.15e-60	100	0	DPO1_PSEAE	pae:PA5493	K02335	GO:0005737 // GO:0008408 // GO:0008409 // GO:0003677 // GO:0003887 // GO:0006281 // GO:0006261	Complete proteome;DNA damage;DNA repair;DNA replication;DNA-binding;DNA-directed DNA polymerase;Exonuclease;Hydrolase;Nuclease;Nucleotidyltransferase;Reference proteome;Transferase.;	Bacillus virus SPO1	0.307	-2003	0.86	-1273	-0.281	0.922	-1390	-0.808	0.397	-0.639	-0.251	0.917	86.67	3.19e-06	55.4	1480	NC_011421
21160	83506	gi|658311347|ref|YP_009044102.1|	1.3e-76	100	0	DPO1_PSEAE	pae:PA5493	K02335	GO:0005737 // GO:0008408 // GO:0008409 // GO:0003677 // GO:0003887 // GO:0006281 // GO:0006261	Complete proteome;DNA damage;DNA repair;DNA replication;DNA-binding;DNA-directed DNA polymerase;Exonuclease;Hydrolase;Nuclease;Nucleotidyltransferase;Reference proteome;Transferase.;	Listeria phage LP-026	0.001	0.051	0.996	0.416	0.966	0.062	0.18	0.832	0.09	-0.059	0.452	0.568	86.67	3.28e-06	55.4	1525	NC_024375
35334	141335	gi|422936959|ref|YP_007007224.1|	4.89e-40	96.2	2.1e-77	CLPB_OCEIH	No_KEGG	No_KEGGKO	GO:0005737 // GO:0005524 // GO:0019538	ATP-binding;Chaperone;Coiled coil;Complete proteome;Cytoplasm;Nucleotide-binding;Reference proteome;Repeat;Stress response.;	Enterobacteria phage vB_KleM-RaK2	0.38	-0.038	0.468	-0.719	-1015	0.262	-0.494	-1133	0.725	-0.39	-1203	0.522	73.47	3.29e-06	55.4	1526	NC_019526
31676	127332	gi|593780370|ref|YP_009018187.1|	9.76e-81	100	0	FTSK_XANAC	xac:XAC2006	K03466	GO:0016021 // GO:0005886 // GO:0005524 // GO:0003677 // GO:0007049 // GO:0051301 // GO:0007059	ATP-binding;Cell cycle;Cell division;Cell inner membrane;Cell membrane;Chromosome partition;Complete proteome;DNA-binding;Membrane;Nucleotide-binding;Transmembrane;Transmembrane helix.;	Mycobacterium phage Thibault	0.278	0.907	0.453	0.236	0.529	0.326	-0.033	0.321	0.872	-0.327	-0.486	0.234	67.01	3.52e-06	55.4	1633	NC_023738
37926	150593	gi|431810291|ref|YP_007237175.1|	1.32e-57	76.27	4.82e-47	RDRP_BPMX1	No_KEGG	No_KEGGKO	GO:0000166 // GO:0003968 // GO:0019079	Complete proteome;Nucleotide-binding;Nucleotidyltransferase;Reference proteome;RNA-directed RNA polymerase;Transferase;Viral RNA replication.;	Enterobacteria phage Hgal1	0.365	0.108	0.401	0.079	-0.182	0.43	0.086	-0.538	0.92	1490	1298	0.213	78.46	3.52e-06	55.4	1633	NC_019922
304	1183	gi|363540839|ref|YP_004894409.1|	1.66e-66	100	0	SYI_MARMS	mmw:Mmwyl1_4230	K01870	GO:0005737 // GO:0002161 // GO:0005524 // GO:0004822 // GO:0008270 // GO:0006428	Aminoacyl-tRNA synthetase;ATP-binding;Complete proteome;Cytoplasm;Ligase;Metal-binding;Nucleotide-binding;Protein biosynthesis;Reference proteome;Zinc.;	Megavirus chiliensis	0.405	1052	0.197	-0.111	-0.458	0.78	0.123	-0.255	0.521	0.209	-0.095	0.864	90	3.55e-06	55.4	1826	NC_016072
5931	23789	gi|530545909|ref|YP_008409510.1|	5.95e-55	92.61	1.26e-111	RECA_COLP3	cps:CPS_4134	K03553	GO:0005737 // GO:0005524 // GO:0003684 // GO:0008094 // GO:0003697 // GO:0006310 // GO:0006281 // GO:0009432	ATP-binding;Complete proteome;Cytoplasm;DNA damage;DNA recombination;DNA repair;DNA-binding;Nucleotide-binding;Reference proteome;SOS response.;	Mycobacterium phage DrDrey	0.087	0.376	0.609	0.165	0.04	0.67	0.299	0.344	0.519	0.574	0.602	0.7	72.92	3.55e-06	55.4	1645	KF306380
25304	100738	gi|363540839|ref|YP_004894409.1|	1.58e-46	100	0	SYI_METCA	mca:MCA2253	K01870	GO:0005737 // GO:0002161 // GO:0005524 // GO:0004822 // GO:0008270 // GO:0006428	Aminoacyl-tRNA synthetase;ATP-binding;Complete proteome;Cytoplasm;Ligase;Metal-binding;Nucleotide-binding;Protein biosynthesis;Reference proteome;Zinc.;	Megavirus chiliensis	-0.015	-0.136	0.971	-0.475	-1070	0.168	-0.333	-0.895	0.455	-0.582	-2757	0.262	90	3.55e-06	55.4	1479	NC_016072
42481	168889	gi|333798264|ref|YP_004508537.1|	2.32e-14	99.44	1.68e-96	NUSG_PSEAE	pae:PA4275	K02601	GO:0005829 // GO:0006354 // GO:0006353 // GO:0032784 // GO:0006355 // GO:0031564	Complete proteome;Reference proteome;Transcription;Transcription antitermination;Transcription regulation;Transcription termination.;	Synechococcus phage S-CRM01	0.981	1271	0.234	0.948	1848	0.192	0.434	0.751	0.42	0.039	-0.61	0.923	90	3.55e-06	55.4	1643	NC_015569
2470	10620	gi|593777708|ref|YP_009015555.1|	1.34e-99	100	0	PARE_PSEAE	pae:PA4967	K02622	GO:0005694 // GO:0009330 // GO:0009340 // GO:0009295 // GO:0005524 // GO:0003677 // GO:0003918 // GO:0000287 // GO:0007059 // GO:0006265 // GO:0006268	ATP-binding;Complete proteome;DNA-binding;Isomerase;Magnesium;Metal-binding;Nucleotide-binding;Reference proteome;Topoisomerase.;	Bacillus phage G	0.246	-0.52	0.088	0.007	0.113	0.629	0.119	0.575	0.574	-0.115	-0.097	0.535	67.76	3.66e-06	55.4	1697	NC_023719
22857	90030	gi|363540839|ref|YP_004894409.1|	2.91e-83	100	0	SYI_NITOC	noc:Noc_2277	K01870	GO:0005737 // GO:0002161 // GO:0005524 // GO:0004822 // GO:0008270 // GO:0006428	Aminoacyl-tRNA synthetase;ATP-binding;Complete proteome;Cytoplasm;Ligase;Metal-binding;Nucleotide-binding;Protein biosynthesis;Reference proteome;Zinc.;	Megavirus chiliensis	-0.141	-1006	0.641	-0.315	-0.574	0.176	-0.35	-0.916	0.152	-0.301	-1468	0.894	75	3.75e-06	55.4	1931	NC_016072
16704	65794	gi|593777598|ref|YP_009015442.1|	1.33e-13	97.88	0	PPSA_PSEAB	pau:PA14_41670	K01007	GO:0005524 // GO:0046872 // GO:0008986 // GO:0006094 // GO:0006090	ATP-binding;Complete proteome;Kinase;Magnesium;Metal-binding;Nucleotide-binding;Phosphoprotein;Pyruvate;Transferase.;	Bacillus phage G	1487	1075	0.162	0.187	-0.011	0.696	1524	0.982	0.104	0.871	0.752	0.927	66.51	3.78e-06	55.4	789	NC_023719
35358	141428	gi|593777710|ref|YP_009015557.1|	2.59e-94	99.34	0	GYRA_BACHD	bha:BH0007	K02469	GO:0005694 // GO:0005737 // GO:0005524 // GO:0003677 // GO:0003918 // GO:0006265 // GO:0006261	ATP-binding;Complete proteome;Cytoplasm;DNA-binding;Isomerase;Nucleotide-binding;Reference proteome;Topoisomerase.;	Bacillus phage G	0.143	-1773	0.795	-0.223	-0.063	0.206	0.265	-0.83	0.63	0.505	-1570	0.241	66.51	3.78e-06	55.4	1753	NC_023719
32464	130466	gi|363540839|ref|YP_004894409.1|	1.13e-65	100	0	SYI_TERTT	ttu:TERTU_1040	K01870	GO:0005737 // GO:0002161 // GO:0005524 // GO:0004822 // GO:0008270 // GO:0006428	Aminoacyl-tRNA synthetase;ATP-binding;Complete proteome;Cytoplasm;Ligase;Metal-binding;Nucleotide-binding;Protein biosynthesis;Reference proteome;Zinc.;	Megavirus chiliensis	0.115	2041	0.529	-0.12	0.59	0.062	-0.125	0.611	0.167	-0.156	0.866	0.263	75	3.82e-06	55.4	1769	NC_016072
33390	133854	gi|363540470|ref|YP_004894794.1|	4.33e-13	100	0	SYK_COLP3	cps:CPS_4082	K04567	GO:0005737 // GO:0005524 // GO:0004824 // GO:0000287 // GO:0003676 // GO:0006430	Aminoacyl-tRNA synthetase;ATP-binding;Complete proteome;Cytoplasm;Ligase;Magnesium;Metal-binding;Nucleotide-binding;Protein biosynthesis;Reference proteome.;	Megavirus chiliensis	1279	-0.137	0.796	1016	-2278	0.317	1548	-2157	0.252	1736	-2567	0.251	68.53	3.83e-06	56.3	1772	NC_016072
1964	8422	gi|209972970|ref|YP_002300417.1|	2.15e-60	100	0	DPO1_PSEAE	pae:PA5493	K02335	GO:0005737 // GO:0008408 // GO:0008409 // GO:0003677 // GO:0003887 // GO:0006281 // GO:0006261	Complete proteome;DNA damage;DNA repair;DNA replication;DNA-binding;DNA-directed DNA polymerase;Exonuclease;Hydrolase;Nuclease;Nucleotidyltransferase;Reference proteome;Transferase.;	Bacillus virus SPO1	4267	2018	0.317	-1132	-0.088	0.822	4577	1864	0.11	2381	0.852	0.687	86.67	3.85e-06	55.4	1784	NC_011421
40048	158488	gi|363540470|ref|YP_004894794.1|	1.57e-08	94.37	0	SYK_GRAFK	gfo:GFO_2926	K04567	GO:0005737 // GO:0005524 // GO:0004824 // GO:0000287 // GO:0003676 // GO:0006430	Aminoacyl-tRNA synthetase;ATP-binding;Complete proteome;Cytoplasm;Ligase;Magnesium;Metal-binding;Nucleotide-binding;Protein biosynthesis;Reference proteome.;	Megavirus chiliensis	-2582	-4376	0.461	-3573	-5852	0.358	-3144	-4828	0.387	-2957	-4628	0.412	86.67	3.85e-06	55.4	803	NC_016072
12211	47282	gi|939177681|ref|YP_009173589.1|	7.95e-60	98.65	0	RHLE_ECOLI	eco:b0797	K11927	GO:0005829 // GO:0005524 // GO:0004004 // GO:0003723 // GO:0009408 // GO:0042255 // GO:0010501	ATP-binding;Complete proteome;Cytoplasm;Helicase;Hydrolase;Nucleotide-binding;Reference proteome;Ribosome biogenesis;RNA-binding.;	Chrysochromulina ericina virus	-0.067	-0.072	0.005	-0.034	1294	0.595	-0.021	0.797	0.055	-0.048	2130	0.443	84	3.86e-06	55.4	1988	NC_028094
36326	144847	gi|939177493|ref|YP_009173401.1|	6.14e-14	100	6.75e-48	FABG_THEMA	tma:TM1724	K00059	GO:0004316 // GO:0051287 // GO:0050661 // GO:0030497	Complete proteome;Fatty acid biosynthesis;Fatty acid metabolism;Lipid biosynthesis;Lipid metabolism;NADP;Oxidoreductase;Reference proteome.;	Chrysochromulina ericina virus	-3209	-0.038	0.21	0.402	-0.716	0.522	-0.09	-0.362	0.824	0.414	-1001	0.628	84	3.86e-06	55.4	1988	NC_028094
36695	146001	gi|939177719|ref|YP_009173627.1|	0	100	0	DNAK_FLAJ1	fjo:Fjoh_2631	K04043	GO:0005524 // GO:0006457	ATP-binding;Chaperone;Complete proteome;Nucleotide-binding;Phosphoprotein;Reference proteome;Stress response.;	Chrysochromulina ericina virus	0.406	2156	0.096	0.443	2783	0.122	0.253	2903	0.387	-0.119	-3497	0.323	84	3.86e-06	55.4	1789	NC_028094
35984	143676	gi|414087147|ref|YP_006987334.1|	5.02e-170	99.85	0	CLPA_ECOLI	eco:b0882	K03694	GO:0005829 // GO:0005524 // GO:0004176 // GO:0016887 // GO:0043335 // GO:0006979	3D-structure;ATP-binding;Chaperone;Complete proteome;Direct protein sequencing;Nucleotide-binding;Reference proteome;Repeat.;	Cronobacter phage vB_CsaM_GAP32	0.087	0.974	0.556	-0.039	0.691	0.744	-0.071	0.498	0.966	-0.057	0.753	0.69	75	4e-06	55.4	1851	NC_041878
2977	12820	gi|310831360|ref|YP_003970003.1|	2.13e-61	98.83	4.67e-158	DBPA_ECOLI	eco:b1343	K05591	GO:0005737 // GO:0043531 // GO:0005524 // GO:0034459 // GO:0016887 // GO:0033677 // GO:0003724 // GO:0019843 // GO:0000027 // GO:0010501	ATP-binding;Complete proteome;Cytoplasm;Helicase;Hydrolase;Nucleotide-binding;Reference proteome;Ribosome biogenesis;RNA-binding.;	Cafeteria roenbergensis virus BV-PW1	-0.196	0.631	0.097	-0.143	0.837	0.222	-0.031	0.165	0.58	-0.158	0.973	0.706	88.37	4.23e-06	56.3	1958	NC_014684
20534	80641	gi|310831360|ref|YP_003970003.1|	1.06e-58	99.77	1.86e-162	DBPA_ECOLI	eco:b1343	K05591	GO:0005737 // GO:0043531 // GO:0005524 // GO:0034459 // GO:0016887 // GO:0033677 // GO:0003724 // GO:0019843 // GO:0000027 // GO:0010501	ATP-binding;Complete proteome;Cytoplasm;Helicase;Hydrolase;Nucleotide-binding;Reference proteome;Ribosome biogenesis;RNA-binding.;	Cafeteria roenbergensis virus BV-PW1	0.452	1272	0.011	0.207	0.688	0.348	-0.01	-0.047	0.765	0.071	0.874	0.996	88.37	4.23e-06	56.3	1762	NC_014685
28559	115012	gi|310831137|ref|YP_003969780.1|	7.96e-21	100	1.24e-119	C7R9Z2_KANKD	kko:Kkor_2603	No_KEGGKO	No_GOcodes	Complete proteome {ECO:0000313|Proteomes:UP000001231}.;	Cafeteria roenbergensis virus BV-PW1	-0.312	-0.272	0.034	0.036	0.434	0.749	-1069	2808	0.333	0.133	0.343	0.08	88.37	4.23e-06	56.3	1958	NC_014642
28560	115014	gi|310831137|ref|YP_003969780.1|	2.73e-25	100	3.19e-120	C7R9Z3_KANKD	kko:Kkor_2604	No_KEGGKO	No_GOcodes	Complete proteome {ECO:0000313|Proteomes:UP000001231}.;	Cafeteria roenbergensis virus BV-PW1	-0.314	-0.272	0.027	0.036	0.433	0.75	-1562	3141	0.336	0.134	0.344	0.079	88.37	4.23e-06	56.3	1958	NC_014643
6742	26783	gi|971821630|ref|YP_009218156.1|	1.87e-142	95.92	0	RECA_HAHCH	hch:HCH_05232	K03553	GO:0005737 // GO:0005524 // GO:0003684 // GO:0008094 // GO:0003697 // GO:0006310 // GO:0006281 // GO:0009432	ATP-binding;Complete proteome;Cytoplasm;DNA damage;DNA recombination;DNA repair;DNA-binding;Nucleotide-binding;Reference proteome;SOS response.;	Bacillus phage phi4J1	1410	0.479	0.414	1409	1656	0.319	1836	0.825	0.161	1220	-0.07	0.232	81.36	4.3e-06	56.3	1989	NC_029008
2905	12483	gi|9630145|ref|NP_046572.1|	1.89e-34	100	0	MSBA_PSEAE	pae:PA4997	K11085	GO:0043190 // GO:0005524 // GO:0016887 // GO:0034040	ATP-binding;Cell inner membrane;Cell membrane;Complete proteome;Hydrolase;Lipid transport;Membrane;Nucleotide-binding;Reference proteome;Transmembrane;Transmembrane helix;Transport.;	Bacillus phage SPBc2	-0.087	-0.231	0.07	0.023	1391	1000	-0.001	0.488	0.869	0.058	1964	0.418	75	4.31e-06	55.4	1994	NC_001884
17761	70150	gi|9630145|ref|NP_046572.1|	4.45e-15	100	2.64e-68	APRD_PSEAE	pae:PA1246	K12536	GO:0016021 // GO:0005886 // GO:0030256 // GO:0005524 // GO:0042626 // GO:0008565 // GO:0030253 // GO:0046903	ATP-binding;Cell membrane;Complete proteome;Membrane;Nucleotide-binding;Reference proteome;Transmembrane;Transmembrane helix;Transport.;	Bacillus phage SPBc2	0.394	1082	0.653	-0.529	0.287	0.831	-0.99	-0.683	0.386	-1382	-0.341	0.774	75	4.31e-06	55.4	898	NC_001884
22379	87814	gi|9630145|ref|NP_046572.1|	5.34e-30	100	9.11e-111	YGAD_BACSU	bsu:BSU08690	K11085	GO:0016021 // GO:0005886 // GO:0005524 // GO:0034040	ATP-binding;Cell membrane;Complete proteome;Hydrolase;Membrane;Nucleotide-binding;Reference proteome;Transmembrane;Transmembrane helix;Transport.;	Bacillus phage SPBc2	2015	0.757	0.678	0.925	-2415	0.381	-0.405	-1152	0.743	-1784	-1087	0.636	75	4.31e-06	55.4	2216	NC_001884
26666	106716	gi|971752994|ref|YP_009206853.1|	1.67e-07	100	0	CYSD_HAHCH	hch:HCH_05342	K00957	GO:0005524 // GO:0004781 // GO:0070814 // GO:0000103 // GO:0019419	ATP-binding;Complete proteome;Nucleotide-binding;Nucleotidyltransferase;Reference proteome;Transferase.;	Bacillus phage TsarBomba	0.708	1739	0.081	-0.086	-0.318	0.517	0.138	0.523	0.354	0.11	0.335	0.468	75	4.31e-06	55.4	898	NC_028890
36025	143822	gi|9630243|ref|NP_046670.1|	1.97e-06	77.19	3.11e-06	HMCES_XENTR	xtr:394754	No_KEGGKO	GO:0003677 // GO:0008233	Complete proteome;DNA-binding;Hydrolase;Protease;Reference proteome.;	Bacillus phage SPBc2	0.236	-0.065	0.861	-0.314	-0.165	0.739	-0.022	-0.205	0.914	0.513	0.178	0.864	75	4.31e-06	55.4	1994	NC_001884
42661	169789	gi|363540839|ref|YP_004894409.1|	2.63e-16	100	0	SYL_THISH	tgr:Tgr7_2279	K01869	GO:0005737 // GO:0002161 // GO:0005524 // GO:0004823 // GO:0006429	Aminoacyl-tRNA synthetase;ATP-binding;Complete proteome;Cytoplasm;Ligase;Nucleotide-binding;Protein biosynthesis;Reference proteome.;	Megavirus chiliensis	0.256	-1818	0.81	0.065	0.481	0.824	-0.385	-0.096	0.422	0.938	-1384	0.092	75	4.31e-06	55.4	2216	NC_016072
1989	8534	gi|116326757|ref|YP_803294.1|	2.21e-20	98.41	9.18e-97	FABG_PSEAE	pae:PA2967	K00059	GO:0004316 // GO:0051287 // GO:0050661 // GO:0030497	3D-structure;Complete proteome;Fatty acid biosynthesis;Fatty acid metabolism;Lipid biosynthesis;Lipid metabolism;NADP;Oxidoreductase;Reference proteome.;	Trichoplusia ni ascovirus 2c	1595	0.499	0.616	-1440	-2171	0.495	-0.754	-0.658	0.982	-0.258	-2913	0.137	85.42	4.48e-06	56.3	2072	NC_008518
1990	8538	gi|189426860|ref|YP_001949959.1|	9.66e-12	100	2.57e-32	ACP_MARHV	maq:Maqu_1866	K02078	GO:0005737 // GO:0000036	Complete proteome;Cytoplasm;Fatty acid biosynthesis;Fatty acid metabolism;Lipid biosynthesis;Lipid metabolism;Phosphopantetheine;Phosphoprotein;Reference proteome.;	Ralstonia phage RSL1	-0.225	0.115	0.26	0.024	-0.249	0.683	-0.064	0.655	0.573	-0.017	0.135	0.89	85.42	4.48e-06	56.3	2072	NC_010811
28483	114662	gi|363540510|ref|YP_004894822.1|	7.7e-65	98.54	0	SYM_GRAFK	gfo:GFO_3100	K01874	GO:0005737 // GO:0005524 // GO:0046872 // GO:0004825 // GO:0000049 // GO:0006431	Aminoacyl-tRNA synthetase;ATP-binding;Complete proteome;Cytoplasm;Ligase;Metal-binding;Nucleotide-binding;Protein biosynthesis;Reference proteome;RNA-binding;tRNA-binding;Zinc.;	Megavirus chiliensis	-0.123	-0.843	0.846	-0.172	-0.746	0.726	0.195	-0.24	0.741	-0.124	-1221	0.703	85.42	4.48e-06	56.3	2072	NC_016072
36857	146524	gi|363540510|ref|YP_004894822.1|	8.38e-89	100	0	SYM_FLAPJ	fps:FP0055	K01874	GO:0005737 // GO:0005524 // GO:0046872 // GO:0004825 // GO:0000049 // GO:0006431	Aminoacyl-tRNA synthetase;ATP-binding;Complete proteome;Cytoplasm;Ligase;Metal-binding;Nucleotide-binding;Protein biosynthesis;Reference proteome;RNA-binding;tRNA-binding;Zinc.;	Megavirus chiliensis	0.017	-0.79	0.964	-0.148	-0.995	0.377	1581	3203	0.251	-0.206	-1338	0.601	85.42	4.48e-06	56.3	2302	NC_016072
29639	119465	gi|363540470|ref|YP_004894794.1|	4.01e-107	100	0	SYN_COLP3	cps:CPS_2591	K01893	GO:0005737 // GO:0004816 // GO:0005524 // GO:0003676 // GO:0006421	Aminoacyl-tRNA synthetase;ATP-binding;Complete proteome;Cytoplasm;Ligase;Nucleotide-binding;Protein biosynthesis;Reference proteome.;	Megavirus chiliensis	0.174	0.197	0.356	-0.184	-0.375	0.548	-0.069	-0.199	0.868	0.135	0.034	0.266	81.82	4.52e-06	55.4	940	NC_016072
3908	16826	gi|593777710|ref|YP_009015557.1|	1.79e-122	99.75	0	GYRA_BACHD	bha:BH0007	K02469	GO:0005694 // GO:0005737 // GO:0005524 // GO:0003677 // GO:0003918 // GO:0006265 // GO:0006261	ATP-binding;Complete proteome;Cytoplasm;DNA-binding;Isomerase;Nucleotide-binding;Reference proteome;Topoisomerase.;	Bacillus phage G	-0.44	-1083	0.404	-0.109	0.131	0.955	0.505	0.968	0.15	-0.102	0.475	0.228	66.51	4.8e-06	55.4	2219	NC_023719
4148	17625	gi|363540470|ref|YP_004894794.1|	5.21e-49	100	3.57e-148	SYN_COLP3	cps:CPS_2591	K01893	GO:0005737 // GO:0004816 // GO:0005524 // GO:0003676 // GO:0006421	Aminoacyl-tRNA synthetase;ATP-binding;Complete proteome;Cytoplasm;Ligase;Nucleotide-binding;Protein biosynthesis;Reference proteome.;	Megavirus chiliensis	1071	0.574	0.524	0.219	-0.136	0.796	0.49	0.249	0.76	0.095	-0.133	0.832	72.63	4.8e-06	55.4	1995	NC_016072
4533	18885	gi|593777598|ref|YP_009015442.1|	4.01e-20	99.08	0	PPSA_ECOLI	eco:b1702	K01007	GO:0005829 // GO:0005524 // GO:0000287 // GO:0008986 // GO:0006094 // GO:0006090	ATP-binding;Complete proteome;Direct protein sequencing;Kinase;Magnesium;Metal-binding;Nucleotide-binding;Reference proteome;Transferase.;	Bacillus phage G	0.558	0.563	0.791	-0.164	-0.307	0.443	0.175	-0.817	0.862	0.475	0.278	0.958	66.51	4.8e-06	55.4	999	NC_023719
35890	143353	gi|363540470|ref|YP_004894794.1|	6.07e-36	100	1.8e-76	SYN_CYTH3	chu:CHU_3176	K01893	GO:0005737 // GO:0004816 // GO:0005524 // GO:0003676 // GO:0006421	Aminoacyl-tRNA synthetase;ATP-binding;Complete proteome;Cytoplasm;Ligase;Nucleotide-binding;Protein biosynthesis;Reference proteome.;	Megavirus chiliensis	1541	-0.025	0.823	1651	-2439	0.401	1057	-1421	0.681	2161	0.509	0.979	72.63	4.8e-06	55.4	2217	NC_016072
13613	53440	gi|363540470|ref|YP_004894794.1|	7.68e-65	100	1.74e-82	SYN_VIBF1	vfi:VF_1159	K01893	GO:0005737 // GO:0004816 // GO:0005524 // GO:0003676 // GO:0006421	Aminoacyl-tRNA synthetase;ATP-binding;Complete proteome;Cytoplasm;Ligase;Nucleotide-binding;Protein biosynthesis;Reference proteome.;	Megavirus chiliensis	7971	1844	0.484	6274	-1365	0.434	5361	0.853	0.651	7845	1728	0.693	69.53	5e-06	56.3	1039	NC_016072
2902	12468	gi|363540133|ref|YP_004894855.1|	7.81e-07	100	2.58e-122	SYR_METCA	mca:MCA3089	K01887	GO:0005737 // GO:0004814 // GO:0005524 // GO:0006420	Aminoacyl-tRNA synthetase;ATP-binding;Complete proteome;Cytoplasm;Ligase;Nucleotide-binding;Protein biosynthesis;Reference proteome.;	Megavirus chiliensis	-0.172	0.142	0.501	-0.43	-0.263	0.585	0.076	-0.272	0.886	-0.262	-0.781	0.143	68.53	5.33e-06	56.3	1107	NC_016072
27104	108697	gi|526178751|ref|YP_008242330.1|	1.56e-101	96.24	0	CH60_TERTT	ttu:TERTU_3022	K04077	GO:0005737 // GO:0005524 // GO:0042026	ATP-binding;Chaperone;Complete proteome;Cytoplasm;Nucleotide-binding;Reference proteome.;	Cellulophaga phage phi14:2	0.243	0.8	0.006	0.005	0.487	0.925	0.103	0.692	0.255	-0.011	0.193	0.984	68.53	5.33e-06	56.3	2460	NC_021806
6414	25578	gi|985757268|ref|YP_009222232.1|	1.87e-82	61.17	1.28e-11	NAMPT_MOUSE	mmu:59027	K03462	GO:0030054 // GO:0005737 // GO:0005829 // GO:0070062 // GO:0005615 // GO:0005654 // GO:0008144 // GO:0047280 // GO:0004514 // GO:0032922 // GO:0007623 // GO:0007565 // GO:0009435 // GO:0051770 // GO:0048661 // GO:0045944 // GO:0014070	3D-structure;Acetylation;Biological rhythms;Complete proteome;Cytokine;Cytoplasm;Glycosyltransferase;Nucleus;Phosphoprotein;Pyridine nucleotide biosynthesis;Reference proteome;Secreted;Transferase.;	Vibrio phage qdvp001	2627	0.092	0.623	1720	0.04	0.912	4163	1476	0.261	3917	1574	0.727	76.71	5.36e-06	56.3	2472	NC_029057
6415	25581	gi|418488247|ref|YP_007002508.1|	1.33e-47	96.18	4e-17	KPRS_SULTO	sto:STK_09460	K00948	GO:0005737 // GO:0005524 // GO:0016301 // GO:0000287 // GO:0004749 // GO:0006015 // GO:0009116 // GO:0009165 // GO:0009156	ATP-binding;Complete proteome;Cytoplasm;Kinase;Magnesium;Metal-binding;Nucleotide biosynthesis;Nucleotide-binding;Reference proteome;Transferase.;	Pseudomonas phage JG004	-2302	0.697	0.512	0.245	-0.88	0.537	-0.939	0.958	0.627	-0.291	0.132	0.891	76.71	5.36e-06	56.3	2472	NC_019450
6416	25584	gi|20066007|ref|NP_612874.1|	4.15e-12	87.77	4.59e-18	D5H5T1_SALRM	srm:SRM_00465	No_KEGGKO	No_GOcodes	Complete proteome {ECO:0000313|Proteomes:UP000000933}.;	Clostridium phage phi3626	-0.425	2162	0.389	-0.263	0.304	0.904	-0.262	0.776	0.654	-1482	1272	0.8	76.71	5.36e-06	56.3	2472	NC_003524
26906	107787	gi|363540133|ref|YP_004894855.1|	1.73e-10	97.51	0	SYR_THISH	tgr:Tgr7_0263	K01887	GO:0005737 // GO:0004814 // GO:0005524 // GO:0006420	Aminoacyl-tRNA synthetase;ATP-binding;Complete proteome;Cytoplasm;Ligase;Nucleotide-binding;Protein biosynthesis;Reference proteome.;	Megavirus chiliensis	-0.067	0.219	0.849	-0.588	-1595	0.149	0.017	0.183	0.57	0.181	0.197	0.391	76.71	5.36e-06	56.3	1113	NC_016072
7156	28263	gi|363540133|ref|YP_004894855.1|	3.22e-06	100	1.42e-128	SYR_THISH	tgr:Tgr7_0263	K01887	GO:0005737 // GO:0004814 // GO:0005524 // GO:0006420	Aminoacyl-tRNA synthetase;ATP-binding;Complete proteome;Cytoplasm;Ligase;Nucleotide-binding;Protein biosynthesis;Reference proteome.;	Megavirus chiliensis	1893	0.764	0.432	2181	0.824	0.115	1540	0.392	0.283	0.68	0.343	0.939	71.07	5.86e-06	56.3	1215	NC_016072
22866	90077	gi|363540133|ref|YP_004894855.1|	1.37e-12	100	0	SYR_THISH	tgr:Tgr7_0263	K01887	GO:0005737 // GO:0004814 // GO:0005524 // GO:0006420	Aminoacyl-tRNA synthetase;ATP-binding;Complete proteome;Cytoplasm;Ligase;Nucleotide-binding;Protein biosynthesis;Reference proteome.;	Megavirus chiliensis	0.205	0.961	0.764	0.303	0.836	0.286	0.2	1599	0.482	-0.233	0.192	0.493	71.07	5.86e-06	56.3	2999	NC_016072
2936	12631	gi|363540839|ref|YP_004894409.1|	1.54e-36	100	0	SYV_COLP3	cps:CPS_0738	K01873	GO:0005737 // GO:0002161 // GO:0005524 // GO:0004832 // GO:0006438	Aminoacyl-tRNA synthetase;ATP-binding;Coiled coil;Complete proteome;Cytoplasm;Ligase;Nucleotide-binding;Protein biosynthesis;Reference proteome.;	Megavirus chiliensis	0.173	0.643	0.316	-0.282	-0.104	0.617	-0.09	0.228	0.998	-0.056	-0.409	0.248	73.12	6.02e-06	56.3	2495	NC_016072
17989	71076	gi|363540839|ref|YP_004894409.1|	4.67e-24	100	0	SYV_COLP3	cps:CPS_0738	K01873	GO:0005737 // GO:0002161 // GO:0005524 // GO:0004832 // GO:0006438	Aminoacyl-tRNA synthetase;ATP-binding;Coiled coil;Complete proteome;Cytoplasm;Ligase;Nucleotide-binding;Protein biosynthesis;Reference proteome.;	Megavirus chiliensis	-0.605	-0.219	0.771	-0.258	0.559	0.871	-4900	-2458	0.193	0.414	-0.272	0.502	73.12	6.02e-06	56.3	1248	NC_016072
25511	101661	gi|363540839|ref|YP_004894409.1|	1.2e-22	94.86	0	SYV_COLP3	cps:CPS_0738	K01873	GO:0005737 // GO:0002161 // GO:0005524 // GO:0004832 // GO:0006438	Aminoacyl-tRNA synthetase;ATP-binding;Coiled coil;Complete proteome;Cytoplasm;Ligase;Nucleotide-binding;Protein biosynthesis;Reference proteome.;	Megavirus chiliensis	0.227	0.758	0.707	-0.217	-0.876	0.202	0.391	0.795	0.211	0.589	0.796	0.206	73.12	6.02e-06	56.3	1248	NC_016072
40720	161311	gi|531037078|ref|YP_008438720.1|	2.46e-07	97.27	1.15e-56	SAHH_HAHCH	hch:HCH_01532	K01251	GO:0005737 // GO:0004013 // GO:0006730	Complete proteome;Cytoplasm;Hydrolase;NAD;One-carbon metabolism;Reference proteome.;	Pandoravirus salinus	0.397	0.814	0.556	-0.85	-0.325	0.03	0.322	1629	0.546	-0.262	0.152	0.942	73.12	6.02e-06	56.3	2772	NC_022098
7475	29303	gi|363540839|ref|YP_004894409.1|	1.45e-27	100	0	SYV_METCA	mca:MCA2097	K01873	GO:0005737 // GO:0002161 // GO:0005524 // GO:0004832 // GO:0006438	Aminoacyl-tRNA synthetase;ATP-binding;Coiled coil;Complete proteome;Cytoplasm;Ligase;Nucleotide-binding;Protein biosynthesis;Reference proteome.;	Megavirus chiliensis	0.448	-0.076	0.459	-0.911	-0.745	0.33	0.478	0.48	0.517	-0.265	-1060	0.138	94.29	7.54e-06	55.4	1560	NC_016072
23281	91955	gi|363540839|ref|YP_004894409.1|	2.38e-25	100	0	SYV_PSEAE	pae:PA3834	K01873	GO:0005737 // GO:0002161 // GO:0005524 // GO:0004832 // GO:0006438	3D-structure;Aminoacyl-tRNA synthetase;ATP-binding;Coiled coil;Complete proteome;Cytoplasm;Ligase;Nucleotide-binding;Protein biosynthesis;Reference proteome.;	Megavirus chiliensis	0.145	0.273	0.573	-0.304	-0.474	0.132	0.071	1065	0.557	-0.373	-0.828	0.258	94.44	1.03e-05	54.5	1527	NC_016072
38239	151753	gi|363540266|ref|YP_004894958.1|	2.63e-05	100	2.78e-174	SYW_SALTY	stm:STM3481	K01867	GO:0005737 // GO:0005524 // GO:0004830 // GO:0006436	3D-structure;Aminoacyl-tRNA synthetase;ATP-binding;Complete proteome;Cytoplasm;Ligase;Nucleotide-binding;Protein biosynthesis;Reference proteome.;	Megavirus chiliensis	-0.487	-0.725	0.531	-0.683	-1134	0.097	-0.527	-0.945	0.44	-0.536	-0.701	0.594	76.14	1.04e-05	54.5	1544	NC_016072
4593	19059	gi|460042515|ref|YP_007517945.1|	8.61e-47	100	3.46e-68	PRNA_PSEFL	ag:AAB97504	K14266	GO:0000166 // GO:0016491 // GO:0017000	3D-structure;Antibiotic biosynthesis;FAD;Flavoprotein;Nucleotide-binding;Oxidoreductase.;	Pelagibacter phage HTVC008M	3784	4400	0.038	3485	4072	0.025	3550	3963	0.012	4014	3400	0.018	73.81	1.05e-05	53.6	1404	NC_020484
6529	25989	gi|1039352349|ref|YP_009229830.1|	9.18e-08	75	1.61e-15	TNP9_ECOLX	No_KEGG	No_KEGGKO	GO:0003677 // GO:0004803 // GO:0006313	DNA recombination;DNA-binding;Transposable element;Transposition.;	Bacillus phage BMBtpLA	0.207	0.698	0.79	0.045	0.592	0.723	-0.307	-1036	0.297	1011	1469	0.335	83.67	1.06e-05	53.6	1573	NC_028748
11816	45321	gi|431809469|ref|YP_007236363.1|	8.35e-20	33.27	3.37e-10	Y4CG_SINFN	rhi:NGR_a00070	No_KEGGKO	GO:0003677 // GO:0000150 // GO:0015074	Complete proteome;DNA integration;DNA invertase;DNA recombination;DNA-binding;Plasmid;Reference proteome.;	Bacillus phage BMBtp2	-0.001	-0.255	0.999	0.734	0.878	0.327	0.105	-0.546	0.814	1036	1264	0.769	83.67	1.06e-05	53.6	1416	NC_019912
1837	7861	gi|363540687|ref|YP_004894539.1|	2.32e-13	100	2.69e-65	TRMA_SHIFL	sfx:S3697	K00557	GO:0030697	Complete proteome;Methyltransferase;S-adenosyl-L-methionine;Transferase;tRNA processing.;	Megavirus chiliensis	3314	1627	0.155	-0.479	-0.871	0.61	2907	1280	0.205	-5766	-1068	0.607	80.7	1.07e-05	54.5	1420	NC_016072
29937	120620	gi|363540634|ref|YP_004894587.1|	1.66e-44	96.01	2.64e-103	WBPI_PSEAE	pae:PA3148	K13019	GO:0008761 // GO:0071555 // GO:0009243 // GO:0000271	Cell wall biogenesis/degradation;Complete proteome;Isomerase;Lipopolysaccharide biosynthesis;Reference proteome.;	Megavirus chiliensis	3908	1359	0.57	2301	-2069	0.405	1948	-1411	0.67	1799	-1558	0.558	73.81	1.07e-05	53.6	1577	NC_016072
6887	27336	gi|113200547|ref|YP_717709.1|	8.4e-43	100	7.29e-61	REBH_NOCAE	ag:BAC10682	K14266	GO:0000166 // GO:0016491	3D-structure;FAD;Flavoprotein;Nucleotide-binding;Oxidoreductase.;	Synechococcus phage syn9	0.191	0.229	0.882	0.228	-0.269	0.768	0.698	0.285	0.247	0.768	-0.032	0.563	73.81	1.12e-05	53.6	1496	NC_008296
13669	53736	gi|363540634|ref|YP_004894587.1|	6.82e-62	100	4.2e-127	WBPI_PSEAE	pae:PA3148	K13019	GO:0008761 // GO:0071555 // GO:0009243 // GO:0000271	Cell wall biogenesis/degradation;Complete proteome;Isomerase;Lipopolysaccharide biosynthesis;Reference proteome.;	Megavirus chiliensis	0.183	0.525	0.365	-0.182	0.104	0.265	0.214	1342	0.308	-0.015	0.512	0.9	91.89	1.16e-05	54.5	1715	NC_016072
22058	86772	gi|472340860|ref|YP_007674380.1|	2.2e-55	98.7	4.84e-138	PUR5_COLP3	cps:CPS_3196	K01933	GO:0005737 // GO:0005524 // GO:0004641 // GO:0006189 // GO:0009152	ATP-binding;Complete proteome;Cytoplasm;Ligase;Nucleotide-binding;Purine biosynthesis;Reference proteome.;	Synechococcus phage S-SKS1	-0.12	0.79	0.689	-0.444	0.675	0.061	-0.439	0.599	0.186	-0.662	-0.834	0.102	66.08	1.2e-05	54.5	1595	NC_020851
22059	86775	gi|472340960|ref|YP_007674480.1|	8.39e-41	94.17	6.12e-94	PUR3_ECOLI	eco:b2500	K11175	GO:0005829 // GO:0004644 // GO:0006189 // GO:0006974	3D-structure;Complete proteome;Direct protein sequencing;Purine biosynthesis;Reference proteome;Transferase.;	Synechococcus phage S-SKS1	0.088	0.346	0.848	-0.613	-0.613	0.17	-0.381	-0.562	0.294	-0.151	-0.068	0.211	66.08	1.2e-05	54.5	1595	NC_020851
28477	114640	gi|363540634|ref|YP_004894587.1|	6.67e-20	100	8.33e-80	WECB_SALTY	stm:STM3920	K01791	GO:0005737 // GO:0008761 // GO:0009246	Complete proteome;Cytoplasm;Isomerase;Reference proteome.;	Megavirus chiliensis	0.396	0.644	0.691	-0.686	-1444	0.178	0.008	-0.693	0.792	-0.044	-0.735	0.783	85.11	1.21e-05	54.5	1445	NC_016072
37028	147200	gi|363540634|ref|YP_004894587.1|	5.23e-35	98.66	3.55e-161	WECB_YERPE	ypw:CH59_1807	K01791	GO:0005737 // GO:0008761 // GO:0009246	Complete proteome;Cytoplasm;Isomerase;Reference proteome.;	Megavirus chiliensis	-2605	-0.77	0.873	1281	1102	0.285	1770	-1345	0.659	1166	-0.884	0.66	82.69	1.22e-05	54.5	1800	NC_016072
1849	7898	gi|441432558|ref|YP_007354600.1|	2.13e-33	99.02	5.88e-95	SDH_GLUOY	No_KEGG	No_KEGGKO	GO:0050660 // GO:0016614	FAD;Flavoprotein;Oxidoreductase.;	Acanthamoeba polyphaga moumouvirus	0.421	1785	0.252	-0.214	-0.159	0.072	0.041	0.713	0.351	0.01	0.392	0.371	75.33	1.33e-05	54.5	1585	NC_020104
35091	140375	gi|441432570|ref|YP_007354612.1|	1.49e-41	88.42	2.53e-37	RIBX_MIMIV	vg:9925257	K09935	GO:0016798 // GO:0008152	Complete proteome;Glycosidase;Hydrolase;Reference proteome.;	Acanthamoeba polyphaga moumouvirus	-2324	1337	0.182	0.037	0.398	0.843	-3901	2886	0.324	-1523	1916	0.482	75.33	1.33e-05	54.5	1761	NC_020104
35092	140379	gi|593777790|ref|YP_009015637.1|	2.69e-10	96.57	3.43e-87	A1ZHT0_9BACT	No_KEGG	No_KEGGKO	No_GOcodes	Complete proteome {ECO:0000313|Proteomes:UP000004095};Reference proteome {ECO:0000313|Proteomes:UP000004095}.;	Bacillus phage G	1197	-0.407	0.927	2926	-2384	0.368	2196	-1315	0.698	2473	-2049	0.509	75.33	1.33e-05	54.5	1761	NC_023719
35093	140381	gi|363539618|ref|YP_004893903.1|	4.62e-43	94.82	3.4e-15	KPRS_MARMS	mmw:Mmwyl1_3604	K00948	GO:0005737 // GO:0005524 // GO:0016301 // GO:0000287 // GO:0004749 // GO:0006015 // GO:0009165 // GO:0009156	ATP-binding;Complete proteome;Cytoplasm;Kinase;Magnesium;Metal-binding;Nucleotide biosynthesis;Nucleotide-binding;Reference proteome;Transferase.;	Salmonella phage PVP-SE1	-0.433	3399	0.332	0.066	0.465	0.709	-0.153	0.633	0.454	-0.724	1529	0.537	75.33	1.33e-05	54.5	1761	NC_019400
35309	141229	gi|441432391|ref|YP_007354433.1|	4.57e-36	99.43	2.19e-162	CAPI_STAAU	No_KEGG	No_KEGGKO	GO:0050662 // GO:0016829 // GO:0016857 // GO:0045227	Capsule biogenesis/degradation;Exopolysaccharide synthesis;Lyase;NAD.;	Acanthamoeba polyphaga moumouvirus	0.318	0.067	0.12	-0.268	-0.422	0.096	-0.034	-0.072	0.627	-0.333	-0.711	0.946	75.33	1.33e-05	54.5	1761	NC_020104
37027	147192	gi|441432391|ref|YP_007354433.1|	1.6e-90	98.83	3.91e-106	VIPB_SALTI	sty:STY4660	K02473	GO:0050662 // GO:0016829 // GO:0016857 // GO:0045227	Complete proteome;Lyase;NAD.;	Acanthamoeba polyphaga moumouvirus	11627	0.024	0.714	10543	-0.162	0.941	13250	1016	0.102	9233	-0.463	0.738	75.33	1.33e-05	54.5	1957	NC_020104
2824	12119	gi|460042395|ref|YP_007517830.1|	2.6e-93	85.21	3.6e-73	RIR1_IIV6	vg:1733256	K00525	GO:0005524 // GO:0004519 // GO:0004748 // GO:0006260 // GO:0016539	Autocatalytic cleavage;Complete proteome;Disulfide bond;DNA replication;Oxidoreductase;Protein splicing;Reference proteome.;	Pelagibacter phage HTVC019P	2180	2681	0.268	0.093	-0.108	0.652	0.658	0.544	0.448	0.954	1269	0.422	68.32	1.37e-05	54.5	1817	NC_020483
2825	12127	gi|460042397|ref|YP_007517832.1|	3.01e-118	100	7.54e-100	RIR2_IIV3	vg:4156298	K00526	GO:0046872 // GO:0004748 // GO:0009186 // GO:0006260	Complete proteome;DNA replication;Iron;Metal-binding;Oxidoreductase;Reference proteome.;	Pelagibacter phage HTVC019P	-1776	2685	0.288	-0.821	1143	0.357	0	0.603	0.87	-1497	1966	0.478	68.32	1.37e-05	54.5	1817	NC_020483
2539	10937	gi|327198026|ref|YP_004306395.1|	1.05e-13	99.45	5.94e-160	G0JT98_9PROT	afi:Acife_0434	No_KEGGKO	No_GOcodes	Complete proteome {ECO:0000313|Proteomes:UP000009220}.;	Burkholderia phage KS5	-0.097	0.678	0.136	0.002	0.344	0.885	0	0.569	0.858	0.018	0.233	0.145	75.68	1.38e-05	53.6	1649	NC_015265
24775	98453	gi|431810524|ref|YP_007237595.1|	2.2e-34	89.86	1.05e-23	NINB_ECOL6	ecc:c1554	No_KEGGKO	No_GOcodes	Complete proteome.;	Cronobacter phage ENT47670	-1761	1342	0.372	-1084	1091	0.305	-4069	1188	0.266	-3222	1418	0.764	75.68	1.38e-05	53.6	1832	NC_019927
24777	98456	gi|431809874|ref|YP_007236763.1|	4.01e-13	88.78	5.79e-05	YDFU_ECOLI	eco:b1560	No_KEGGKO	No_GOcodes	Complete proteome;Reference proteome.;	Burkholderia phage BcepMigl	-0.03	-0.668	0.996	-0.221	-2288	0.403	-0.205	-1495	0.671	-3278	-0.876	0.677	75.68	1.38e-05	53.6	1832	NC_019927
24778	98459	gi|423261993|ref|YP_007010594.1|	1.69e-14	89.68	8.35e-29	No_ID	No_KEGG	No_KEGGKO	No_GOcodes	No_keywords	Acinetobacter phage Bphi-B1251	-0.835	0.049	0.372	-0.568	0.736	0.285	-0.244	0.836	0.609	-0.715	1096	0.836	75.68	1.38e-05	53.6	1832	NC_019541
18782	73641	gi|326782200|ref|YP_004322601.1|	3.44e-115	98.33	0	GCSP1_COLP3	cps:CPS_1276	K00281	GO:0004375 // GO:0019464	Complete proteome;Oxidoreductase;Pyridoxal phosphate;Reference proteome.;	Prochlorococcus phage P-HM1	-0.252	0.055	0.78	-1732	-2708	0.064	-0.816	-1001	0.307	-1050	-1120	0.233	69.51	1.41e-05	54.5	1868	NC_015280
26465	105875	gi|363540772|ref|YP_004894493.1|	2.48e-10	100	1.31e-73	Y1092_MYCBO	mbo:Mb1092c	K07001	GO:0004622 // GO:0046470	Complete proteome.;	Megavirus chiliensis	1065	0.449	0.185	-0.896	-1668	0.427	0.786	-0.042	0.366	-0.302	-1693	0.626	81.48	1.41e-05	53.6	2077	NC_016072
35954	143561	gi|363540478|ref|YP_004894744.1|	4.44e-17	90.49	5.22e-35	YLBK_BACSU	bsu:BSU15040	K07001	GO:0016787 // GO:0004622 // GO:0046470	Complete proteome;Reference proteome.;	Megavirus chiliensis	-0.11	-1765	0.943	0.325	-0.916	0.533	-0.179	-0.86	0.849	-0.928	-0.504	0.905	78.26	1.42e-05	54.5	845	NC_016072
26872	107627	gi|414087147|ref|YP_006987334.1|	0	98.26	0	CLPA_RHOBL	No_KEGG	No_KEGGKO	GO:0005524 // GO:0004176	ATP-binding;Chaperone;Nucleotide-binding;Repeat.;	Cronobacter phage vB_CsaM_GAP32	0.062	1209	0.4	-0.17	0.795	0.013	-0.141	0.916	0.091	-0.293	-0.505	0.003	69.57	1.52e-05	53.6	2018	NC_041878
3931	16908	gi|701447276|ref|YP_009094648.1|	8.06e-24	99.47	0	CYSN_PSYIN	pin:Ping_0798	K00956	GO:0005524 // GO:0005525 // GO:0003924 // GO:0004781 // GO:0070814 // GO:0000103	ATP-binding;Complete proteome;GTP-binding;Nucleotide-binding;Nucleotidyltransferase;Reference proteome;Transferase.;	Melbournevirus	-0.01	0.116	0.977	-0.163	-0.016	0.327	-0.151	1132	0.904	-0.627	-2336	0.088	88.1	1.57e-05	54.5	1872	NC_030230
31532	126829	gi|363539928|ref|YP_004894481.1|	2.84e-07	88.51	1.83e-06	YR457_MIMIV	vg:9925082	No_KEGGKO	GO:0019012	Complete proteome;Reference proteome;Virion.;	Megavirus chiliensis	-0.344	-0.272	0.028	0.08	0.576	0.577	-0.752	2355	0.352	0.195	0.516	0.043	88.1	1.57e-05	54.5	936	NC_016072
35952	143557	gi|363540478|ref|YP_004894744.1|	2.7e-16	90.49	3.99e-35	YLBK_BACSU	bsu:BSU15040	K07001	GO:0016787 // GO:0004622 // GO:0046470	Complete proteome;Reference proteome.;	Megavirus chiliensis	1622	0.637	0.354	0.536	-0.146	0.654	0.767	0.09	0.658	0.635	0.033	0.955	88.1	1.57e-05	54.5	1872	NC_016072
12321	47833	gi|712913242|ref|YP_009100055.1|	7.09e-07	91.78	4.78e-06	N8XGF4_9GAMM	No_KEGG	No_KEGGKO	No_GOcodes	Complete proteome {ECO:0000313|Proteomes:UP000023788}.;	Mesorhizobium phagevB_MloP_Lo5R7ANS	0.448	-0.307	0.909	-0.285	-2556	0.398	-1210	-0.364	0.995	1944	1031	0.835	83.67	1.76e-05	53.6	1047	NC_025431
23309	92081	gi|149882854|ref|YP_001294833.1|	5.25e-10	96.41	2.13e-100	DESA3_MYCTU	mtu:Rv3229c	K00508	GO:0005886 // GO:0016213 // GO:0046872 // GO:0042759	Cell membrane;Complete proteome;Fatty acid biosynthesis;Fatty acid metabolism;Iron;Lipid biosynthesis;Lipid metabolism;Membrane;Metal-binding;NADP;Oxidoreductase;Reference proteome.;	Microbacterium phage Min1	-0.012	0.854	0.832	-0.171	1037	0.094	-0.158	0.565	0.083	-0.306	-0.42	0.011	83.67	1.76e-05	53.6	2326	NC_009603
27123	108793	gi|149882854|ref|YP_001294833.1|	2.31e-10	96.41	1.12e-100	DESA3_MYCTU	mtu:Rv3229c	K00508	GO:0005886 // GO:0016213 // GO:0046872 // GO:0042759	Cell membrane;Complete proteome;Fatty acid biosynthesis;Fatty acid metabolism;Iron;Lipid biosynthesis;Lipid metabolism;Membrane;Metal-binding;NADP;Oxidoreductase;Reference proteome.;	Microbacterium phage Min1	0.305	0.857	0.376	-0.252	-1033	0.126	-0.127	-0.434	0.511	-0.229	-1257	0.342	72.17	1.97e-05	54.5	2338	NC_009603
41951	166464	gi|149882854|ref|YP_001294833.1|	1.15e-09	96.21	1.43e-98	DESA3_MYCTU	mtu:Rv3229c	K00508	GO:0005886 // GO:0016213 // GO:0046872 // GO:0042759	Cell membrane;Complete proteome;Fatty acid biosynthesis;Fatty acid metabolism;Iron;Lipid biosynthesis;Lipid metabolism;Membrane;Metal-binding;NADP;Oxidoreductase;Reference proteome.;	Microbacterium phage Min1	-0.041	-0.087	0.845	-0.419	-1348	0.222	-0.036	0.252	0.888	-0.69	-2304	0.203	72.17	1.97e-05	54.5	1169	NC_009603
13913	54688	gi|149882854|ref|YP_001294833.1|	1.86e-10	98.98	4.52e-84	DESA3_MYCTU	mtu:Rv3229c	K00508	GO:0005886 // GO:0016213 // GO:0046872 // GO:0042759	Cell membrane;Complete proteome;Fatty acid biosynthesis;Fatty acid metabolism;Iron;Lipid biosynthesis;Lipid metabolism;Membrane;Metal-binding;NADP;Oxidoreductase;Reference proteome.;	Microbacterium phage Min1	0.118	1184	0.553	0.025	1003	0.844	-0.127	-0.14	0.774	-0.047	-0.059	0.693	82.69	2.02e-05	54.5	1201	NC_009603
13815	54321	gi|985757326|ref|YP_009222289.1|	5.39e-14	100	4.64e-14	CWLS_BACSU	bsu:BSU19410	K19220	GO:0009986 // GO:0008234 // GO:0071555	Cell wall biogenesis/degradation;Complete proteome;Hydrolase;Protease;Reference proteome;Repeat;Signal;Thiol protease.;	Lactobacillus phage LfeInf	0.147	-0.129	0.568	-0.3	-0.832	0.078	-0.121	-0.401	0.936	-0.077	0.197	0.663	75.68	2.03e-05	53.6	2679	NC_029058
13817	54332	gi|156564019|ref|YP_001429759.1|	1.95e-28	98.9	2.08e-38	DBHB_PSEF5	pfl:PFL_3984	K03530	GO:0005694 // GO:0003677 // GO:0030261 // GO:0006323	Complete proteome;DNA condensation;DNA-binding;Reference proteome.;	Bacillus phage 0305phi8-36	-0.248	1352	0.209	0.015	0.433	0.747	0.005	0.616	0.942	0.057	0.359	0.075	75.68	2.03e-05	53.6	2679	NC_009760
31791	127849	gi|149882854|ref|YP_001294833.1|	1.44e-09	85.48	1.88e-31	LLCD_SYNY3	syn:sll0262	K00508	GO:0016021 // GO:0016213 // GO:0006629	Complete proteome;Iron;Oxidoreductase;Reference proteome.;	Microbacterium phage Min1	0.717	0.042	0.254	0.419	0.048	0.997	0.555	-0.375	0.542	-1028	-1580	0.558	75.68	2.03e-05	53.6	1206	NC_009603
22589	88872	gi|149882854|ref|YP_001294833.1|	4.37e-09	99.41	2.97e-53	LLCD_SYNY3	syn:sll0262	K00508	GO:0016021 // GO:0016213 // GO:0006629	Complete proteome;Iron;Oxidoreductase;Reference proteome.;	Microbacterium phage Min1	-0.296	-0.696	0.583	-0.724	-1215	0.148	-0.022	-0.312	0.875	-0.433	-1070	0.691	73.56	2.47e-05	54.5	1467	NC_009603
31202	125526	gi|149882854|ref|YP_001294833.1|	8.61e-12	99.73	9.68e-57	LLCD_SYNY3	syn:sll0262	K00508	GO:0016021 // GO:0016213 // GO:0006629	Complete proteome;Iron;Oxidoreductase;Reference proteome.;	Microbacterium phage Min1	0.497	-0.134	0.913	-0.622	-2250	0.401	-0.763	-2020	0.582	-3486	-1393	0.59	73.56	2.47e-05	54.5	3260	NC_009603
36546	145515	gi|363540839|ref|YP_004894409.1|	1.12e-37	100	0	SYV_COLP3	cps:CPS_0738	K01873	GO:0005737 // GO:0002161 // GO:0005524 // GO:0004832 // GO:0006438	Aminoacyl-tRNA synthetase;ATP-binding;Coiled coil;Complete proteome;Cytoplasm;Ligase;Nucleotide-binding;Protein biosynthesis;Reference proteome.;	Megavirus chiliensis	-0.024	-0.134	0.842	-0.028	-0.296	0.833	0.005	-0.104	0.827	0.22	0.249	0.706	81.97	3.16e-05	54.5	4161	NC_016072
36989	146996	gi|363540733|ref|YP_004894858.1|	5.89e-38	100	0	SYC_GRAFK	gfo:GFO_2741	K01883	GO:0005737 // GO:0005524 // GO:0004817 // GO:0008270 // GO:0006423	Aminoacyl-tRNA synthetase;ATP-binding;Complete proteome;Cytoplasm;Ligase;Metal-binding;Nucleotide-binding;Protein biosynthesis;Reference proteome;Zinc.;	Megavirus chiliensis	2573	5568	0.394	0.069	0.027	0.797	0.196	0.292	0.253	0.583	1495	0.414	71.15	3.3e-05	53.6	4343	NC_016072
36990	147001	gi|971747340|ref|YP_009201242.1|	4.47e-64	96.9	8.58e-127	GCH1_FLAJ1	fjo:Fjoh_2270	K01495	GO:0005737 // GO:0005525 // GO:0003934 // GO:0008270 // GO:0035998 // GO:0006730 // GO:0046654	Complete proteome;GTP-binding;Hydrolase;Metal-binding;Nucleotide-binding;One-carbon metabolism;Reference proteome;Zinc.;	Vibrio phage ValKK3	0.504	-0.687	0.76	2848	3173	0.345	-0.886	-0.735	0.842	0.456	0.271	0.935	71.15	3.3e-05	53.6	4343	NC_028829
6191	24723	gi|310831495|ref|YP_003970138.1|	2.54e-37	98.97	0	SYV_COLP3	cps:CPS_0738	K01873	GO:0005737 // GO:0002161 // GO:0005524 // GO:0004832 // GO:0006438	Aminoacyl-tRNA synthetase;ATP-binding;Coiled coil;Complete proteome;Cytoplasm;Ligase;Nucleotide-binding;Protein biosynthesis;Reference proteome.;	Cafeteria roenbergensis virus BV-PW1	0.304	0.918	0.473	-0.106	-0.091	0.732	-0.154	-0.427	0.294	0.115	-0.232	0.251	81.97	3.6e-05	54.5	4739	NC_014646
30697	123569	gi|310831393|ref|YP_003970036.1|	3.28e-29	83.59	6.4e-41	DNAK_MYCA1	mav:MAV_4808	K04043	GO:0005524 // GO:0006457	ATP-binding;Chaperone;Complete proteome;Nucleotide-binding;Phosphoprotein;Stress response.;	Cafeteria roenbergensis virus BV-PW1	-6485	0.318	0.68	1142	-1652	0.376	0.869	-1252	0.671	1267	-1776	0.367	81.97	3.6e-05	54.5	1067	NC_014688
2922	12573	gi|371496158|ref|YP_004957306.1|	6.14e-37	87.17	4.26e-61	Y352_THEMA	tma:TM0352	K02003	GO:0005524 // GO:0016887 // GO:0006810	ATP-binding;Complete proteome;Nucleotide-binding;Reference proteome;Transport.;	Planktothrix phage PaV-LD	0.03	0.21	0.917	-0.474	-1079	0.031	-0.262	-0.361	0.359	-0.059	-0.1	0.78	74.36	3.62e-05	51.8	1383	NC_016564
7086	28000	gi|149882852|ref|YP_001294830.1|	8.92e-19	98.8	0	PUR4_COLP3	cps:CPS_3675	K01952	GO:0005737 // GO:0005524 // GO:0046872 // GO:0004642 // GO:0006189 // GO:0006541 // GO:0009152	ATP-binding;Complete proteome;Cytoplasm;Glutamine amidotransferase;Ligase;Magnesium;Metal-binding;Nucleotide-binding;Purine biosynthesis;Reference proteome.;	Microbacterium phage Min1	0.377	-0.032	0.494	0.187	-0.17	0.779	0.633	0.28	0.262	0.827	0.134	0.524	74.36	3.62e-05	51.8	1537	NC_009603
21143	83450	gi|149882852|ref|YP_001294830.1|	6.85e-22	100	0	PUR4_PSEPK	ppu:PP_1037	K01952	GO:0005737 // GO:0005524 // GO:0046872 // GO:0004642 // GO:0006189 // GO:0006541	ATP-binding;Complete proteome;Cytoplasm;Glutamine amidotransferase;Ligase;Magnesium;Metal-binding;Nucleotide-binding;Purine biosynthesis;Reference proteome.;	Microbacterium phage Min1	-0.519	0.335	0.225	-0.333	0.302	0.169	0.16	0.717	0.514	-0.497	-0.7	0.255	86.05	3.65e-05	51.8	1546	NC_009603
31230	125645	gi|9964444|ref|NP_064912.1|	9.77e-11	72.22	3.31e-42	RFBB_MYXXA	No_KEGG	No_KEGGKO	GO:0005886 // GO:0005524 // GO:0016887 // GO:0015774	ATP-binding;Cell inner membrane;Cell membrane;Membrane;Nucleotide-binding;Polysaccharide transport;Sugar transport;Transport.;	Amsacta moorei entomopoxvirus 'L'	-0.687	-1326	0.801	-0.077	-0.147	0.591	0.445	-0.31	0.995	1010	1650	0.711	87.81	3.73e-05	52.7	1422	NC_002520
40550	160607	gi|9964444|ref|NP_064912.1|	2.11e-15	90.81	1.51e-31	YXLF_BACSU	bsu:BSU38660	K01990	GO:0005524 // GO:0016887 // GO:0006810	ATP-binding;Complete proteome;Hydrolase;Nucleotide-binding;Reference proteome;Transport.;	Amsacta moorei entomopoxvirus 'L'	-4256	1009	0.108	0.168	-0.481	0.611	-0.764	0.844	0.26	-0.49	0.783	0.666	87.81	3.73e-05	52.7	1580	NC_002520
40779	161566	gi|971764737|ref|YP_009217697.1|	2.4e-42	95.34	5.33e-143	Y1574_AZOSB	azo:azo1574	No_KEGGKO	No_GOcodes	Complete proteome;Reference proteome.;	Microcystis phage MaMV-DC	-0.098	2032	0.361	0.002	2020	0.725	0.056	1820	0.259	-0.131	1746	0.204	87.81	3.73e-05	52.7	1580	NC_029002
21487	84820	gi|971764737|ref|YP_009217697.1|	9.59e-28	99.03	3.47e-88	Y4238_COLP3	cps:CPS_4238	No_KEGGKO	No_GOcodes	Complete proteome;Reference proteome.;	Microcystis phage MaMV-DC	0.214	0.439	0.689	-0.031	-0.25	0.277	0.066	0.107	0.875	0.21	0.107	0.781	82.35	3.78e-05	52.7	1602	NC_029002
30390	122375	gi|472342712|ref|YP_007676219.1|	1.31e-05	53.01	2.83e-28	A2FPB2_TRIVA	tva:TVAG_338590	No_KEGGKO	No_GOcodes	Complete proteome {ECO:0000313|Proteomes:UP000001542};Reference proteome {ECO:0000313|Proteomes:UP000001542}.;	Micromonas pusilla virus 12T	-1215	1036	0.165	0.066	0.489	0.679	-0.726	2030	0.343	0.189	0.394	0.063	89.47	3.95e-05	51.8	1671	NC_020864
41958	166497	gi|472342608|ref|YP_007676115.1|	2.99e-16	98.02	2.03e-45	ADCK4_DANRE	dre:799071	K08869	GO:0005829 // GO:0016021 // GO:0031966 // GO:0005886 // GO:0004674 // GO:0032836 // GO:0072015	Cell membrane;Complete proteome;Cytoplasm;Kinase;Membrane;Mitochondrion;Reference proteome;Serine/threonine-protein kinase;Transferase;Transmembrane;Transmembrane helix.;	Micromonas pusilla virus 12T	-6457	1907	0.205	-0.953	1857	0.314	-1732	1658	0.129	-0.758	1897	0.213	74.07	4e-05	52.7	1693	NC_020864
29971	120743	gi|327198331|ref|YP_004306905.1|	7.89e-06	100	1.9e-09	DPO3X_BACSU	bsu:BSU00190	K02343	GO:0009360 // GO:0005524 // GO:0003677 // GO:0003887 // GO:0006261	ATP-binding;Complete proteome;DNA replication;DNA-directed DNA polymerase;Nucleotide-binding;Nucleotidyltransferase;Reference proteome;Transferase.;	Streptococcus phage Dp-1	-0.101	-0.228	0.049	0.002	0.335	0.934	-0.141	1817	0.314	0.033	0.19	0.149	75.95	4.05e-05	52.7	1543	NC_015274
27801	111733	gi|472342809|ref|YP_007676316.1|	2.64e-133	100	0	FTSH_SALTY	stm:STM3296	K03798	GO:0016021 // GO:0005886 // GO:0005524 // GO:0004176 // GO:0004222 // GO:0008237 // GO:0008270 // GO:0030163 // GO:0006508	ATP-binding;Cell inner membrane;Cell membrane;Complete proteome;Hydrolase;Membrane;Metal-binding;Metalloprotease;Nucleotide-binding;Protease;Reference proteome;Transmembrane;Transmembrane helix;Zinc.;	Micromonas pusilla virus 12T	0.055	0.987	0.797	-0.199	0.401	0.071	-0.265	0.568	0.511	-0.527	-2425	0.103	91.89	4.1e-05	51.8	1407	NC_020864
19058	74583	gi|422936209|ref|YP_007006062.1|	1.79e-98	100	0	G6PD_ECOLI	eco:b1852	K00036	GO:0005829 // GO:0004345 // GO:0042802 // GO:0050661 // GO:0006006 // GO:0006098 // GO:0009372	Carbohydrate metabolism;Complete proteome;Glucose metabolism;NADP;Oxidoreductase;Quorum sensing;Reference proteome.;	Cyanophage S-TIM5	-0.409	-1330	0.717	-1468	-3071	0.294	-0.882	-1648	0.371	-0.061	-0.388	0.834	76.06	4.11e-05	52.7	1564	NC_019516
599	2453	gi|472342727|ref|YP_007676234.1|	2.95e-06	88.76	1.05e-20	SWEET_BRADU	bja:bsr6460	K15383	GO:0016021 // GO:0005886 // GO:0008643	Cell membrane;Complete proteome;Membrane;Reference proteome;Sugar transport;Transmembrane;Transmembrane helix;Transport.;	Micromonas pusilla virus 12T	0.878	0.496	0.608	-1921	-1503	0.327	-0.835	-0.828	0.778	-1836	-2881	0.742	86.67	4.12e-05	51.8	1570	NC_020864
11251	42378	gi|472342809|ref|YP_007676316.1|	3.03e-78	100	6.23e-177	FTSH_SALTY	stm:STM3296	K03798	GO:0016021 // GO:0005886 // GO:0005524 // GO:0004176 // GO:0004222 // GO:0008237 // GO:0008270 // GO:0030163 // GO:0006508	ATP-binding;Cell inner membrane;Cell membrane;Complete proteome;Hydrolase;Membrane;Metal-binding;Metalloprotease;Nucleotide-binding;Protease;Reference proteome;Transmembrane;Transmembrane helix;Zinc.;	Micromonas pusilla virus 12T	-0.304	-0.207	0.478	-0.825	-0.297	0.122	-0.545	-0.075	0.24	-1007	-1730	0.387	86.67	4.12e-05	51.8	1744	NC_020864
8452	32680	gi|966198284|ref|YP_009188122.1|	3.76e-57	100	7.93e-78	REBH_NOCAE	ag:BAC10682	K14266	GO:0000166 // GO:0016491	3D-structure;FAD;Flavoprotein;Nucleotide-binding;Oxidoreductase.;	Cyanophage P-TIM40	1477	1665	0.147	1045	0.733	0.139	1008	0.561	0.123	1056	0.556	0.171	84.78	4.27e-05	52.7	1626	NC_028663
8453	32686	gi|472341705|ref|YP_007675221.1|	9e-10	84.13	2.75e-10	REBH_NOCAE	ag:BAC10682	K14266	GO:0000166 // GO:0016491	3D-structure;FAD;Flavoprotein;Nucleotide-binding;Oxidoreductase.;	Cyanophage P-RSM6	-0.321	-0.286	0.607	0.21	-1350	0.492	0.004	-0.468	0.894	0.234	-1457	0.498	84.78	4.27e-05	52.7	1626	NC_020855
7928	30884	gi|472342608|ref|YP_007676115.1|	4.88e-46	98.74	1.29e-176	UBIB_MARHV	maq:Maqu_3417	K03688	GO:0016021 // GO:0005886 // GO:0005524 // GO:0004672 // GO:0010795 // GO:0006744	ATP-binding;Cell inner membrane;Cell membrane;Complete proteome;Kinase;Membrane;Nucleotide-binding;Reference proteome;Transferase;Transmembrane;Transmembrane helix;Ubiquinone biosynthesis.;	Micromonas pusilla virus 12T	-0.35	0.188	0.168	0.016	0.238	0.967	0.244	-1294	0.153	-0.181	-0.231	0.514	76.54	4.34e-05	52.7	1833	NC_020864
22814	89867	gi|371496158|ref|YP_004957306.1|	3.57e-20	100	7.7e-108	LPTB_HAEIN	hin:HI1148	K06861	GO:0043190 // GO:0005737 // GO:0005524 // GO:0016887 // GO:0055085	ATP-binding;Cell inner membrane;Cell membrane;Complete proteome;Cytoplasm;Hydrolase;Membrane;Nucleotide-binding;Reference proteome;Transport.;	Planktothrix phage PaV-LD	-2070	0.757	0.372	-1867	1182	0.275	-1409	0.738	0.217	0.076	-0.349	0.73	76.54	4.34e-05	52.7	1650	NC_016564
41386	164026	gi|472342608|ref|YP_007676115.1|	4.23e-17	76.87	3.6e-43	Y5520_ARATH	ath:AT5G05200	K08869	GO:0009507 // GO:0010287 // GO:0005524 // GO:0016301	ATP-binding;Chloroplast;Complete proteome;Kinase;Nucleotide-binding;Plastid;Reference proteome;Transferase;Transit peptide.;	Micromonas pusilla virus 12T	-1134	0.461	0.367	-0.812	0.844	0.279	-0.338	1006	0.578	0.061	-0.314	0.741	76.54	4.34e-05	52.7	1833	NC_020864
14774	57971	gi|313768237|ref|YP_004061917.1|	2.16e-46	99.34	0	ACDH_LEPCP	lch:Lcho_3341	K18366	GO:0008774 // GO:0051287 // GO:0019439	Aromatic hydrocarbons catabolism;Complete proteome;NAD;Oxidoreductase;Reference proteome.;	Micromonas sp. RCC1109 virus MpV1	-0.036	0.314	0.941	-0.398	-0.22	0.125	-0.305	-0.146	0.73	-0.35	-0.175	0.502	89.47	4.38e-05	51.8	1853	NC_014767
28408	114352	gi|313768237|ref|YP_004061917.1|	2.16e-46	99.34	0	ACDH_LEPCP	lch:Lcho_3341	K18366	GO:0008774 // GO:0051287 // GO:0019439	Aromatic hydrocarbons catabolism;Complete proteome;NAD;Oxidoreductase;Reference proteome.;	Micromonas sp. RCC1109 virus MpV1	0.026	-0.012	0.945	-0.109	-0.291	0.687	-0.077	-0.495	0.972	0.022	0.007	0.757	89.47	4.38e-05	51.8	1853	NC_014767
29144	117505	gi|313768237|ref|YP_004061917.1|	3.29e-46	99.67	0	ACDH_PSEST	No_KEGG	No_KEGGKO	GO:0008774 // GO:0051287 // GO:0019439	Aromatic hydrocarbons catabolism;NAD;Oxidoreductase.;	Micromonas sp. RCC1109 virus MpV1	0.546	0.743	0.548	-0.319	-0.644	0.347	0.086	-0.212	0.975	-4431	-4089	0.369	77.78	4.74e-05	51.8	2002	NC_014767
32294	129794	gi|313768237|ref|YP_004061917.1|	1.29e-45	99.67	0	ACDH_PSEST	No_KEGG	No_KEGGKO	GO:0008774 // GO:0051287 // GO:0019439	Aromatic hydrocarbons catabolism;NAD;Oxidoreductase.;	Micromonas sp. RCC1109 virus MpV1	0.026	-1551	0.877	0.153	-1058	0.435	0.016	0.095	0.682	0.191	-1223	0.354	77.78	4.74e-05	51.8	1622	NC_014767
34069	136321	gi|313768237|ref|YP_004061917.1|	5.88e-16	97.93	3.09e-83	ACDH1_DECAR	dar:Daro_0906	K18366	GO:0008774 // GO:0051287 // GO:0019439	Aromatic hydrocarbons catabolism;Complete proteome;NAD;Oxidoreductase;Reference proteome.;	Micromonas sp. RCC1109 virus MpV1	3173	1987	0.194	1966	1164	0.279	1929	0.379	0.156	2478	0.677	0.505	77.78	4.74e-05	51.8	1622	NC_014767
20477	80393	gi|313768237|ref|YP_004061917.1|	5.36e-47	99.34	0	ACDH5_DECAR	dar:Daro_3807	K18366	GO:0008774 // GO:0051287 // GO:0019439	Aromatic hydrocarbons catabolism;Complete proteome;NAD;Oxidoreductase;Reference proteome.;	Micromonas sp. RCC1109 virus MpV1	0.049	2700	0.686	0.051	2285	0.918	-0.056	0.876	0.219	-0.004	2638	0.959	83.33	4.87e-05	51.8	2055	NC_014767
40191	159096	gi|313768228|ref|YP_004061908.1|	5.47e-108	100	0	ASNB_ECOLI	eco:b0674	K01953	GO:0005737 // GO:0005829 // GO:0016597 // GO:0004066 // GO:0004071 // GO:0005524 // GO:0042802 // GO:0042803 // GO:0006529 // GO:0008652 // GO:0009063 // GO:0006541 // GO:0070981	3D-structure;Amino-acid biosynthesis;Asparagine biosynthesis;ATP-binding;Complete proteome;Direct protein sequencing;Glutamine amidotransferase;Ligase;Nucleotide-binding;Reference proteome.;	Micromonas sp. RCC1109 virus MpV1	-0.352	-1197	0.946	-2787	-1283	0.474	2557	1361	0.094	-3432	-1108	0.614	83.33	4.87e-05	51.8	833	NC_014767
6782	26938	gi|1039352349|ref|YP_009229830.1|	3.77e-39	86.84	1.34e-43	TNP6_ENTFC	pg:6779641	No_KEGGKO	GO:0003677 // GO:0004803 // GO:0006313	DNA recombination;DNA-binding;Plasmid;Transposable element;Transposition.;	Bacillus phage BMBtpLA	0.55	0.876	0.246	-0.243	-0.912	0.143	0.064	0.622	0.699	0.127	-0.232	0.716	83.33	5.07e-05	51.8	2140	NC_028748
20041	78663	gi|640883907|ref|YP_009031307.1|	9.15e-10	100	1.25e-79	Y6755_BRADU	bja:bll6755	K09786	No_GOcodes	Complete proteome;Reference proteome.;	Bacillus phage Bcp1	0.037	1035	0.509	0.011	0.621	0.964	0.01	0.816	0.962	-0.137	0.53	0.122	83.33	5.07e-05	51.8	2140	NC_024137
[truncated: 26,624 more rows]
