# Supplementary material for: Metatranscriptomic response of deep ocean microbial populations to infusions of oil and/or synthetic chemical dispersant
Source: Appl Environ Microbiol. 2024 Jul 23;90(8):e01083-24. doi: 10.1128/aem.01083-24 (PMC11337851; doi:10.1128/aem.01083-24)
Supplement: SuppData2 — Representative sequences to build a guiding phylogenetic tree for phylobetadiversity analysis of the metatranscriptomic dataset. [file aem.01083-24-s0004.xlsx]

## Sheet: Sheet1
Supplementary Data 2. Representative sequences to build a guiding phylogenetic tree for phylobetadiversity analysis of the metatranscriptomic dataset
Taxonomic representative in Figure 1	Sequence ID	Source	Target gene	Description
Archaea	URS0000890DC9	RNACentral	16S rRNA	Methanopyrus kandleri AV19 16S ribosomal RNA
Bacteria	URS0000422835	RNACentral	16S rRNA	Desulfurispirillum indicum S5 rRNA
Propionibacterium	URS000087CFB5	RNACentral	16S rRNA	Propionibacterium acidipropionici ATCC 4875 rRNA
Bacteroidetes	URS0000575428	RNACentral	16S rRNA	Rhodothermus marinus DSM 4252 small subunit ribosomal RNA (16S)
Flavobacteriales	URS0000525B38	RNACentral	16S rRNA	Blattabacterium sp. (Cryptocercus punctulatus) str. Cpu rRNA
Flavobacteriaceae	URS00001FE53E	RNACentral	16S rRNA	Bergeyella sp. oral clone ASCH01 rRNA
Kordia	URS000015A28B	RNACentral	16S rRNA	Kordia algicida OT-1 rRNA
Polaribacter	URS00002B1EBD	RNACentral	16S rRNA	uncultured Polaribacter sp. rRNA
Alphaproteobacteria	URS00005F29C2	RNACentral	16S rRNA	Acidiphilium sp. rRNA
Parvibaculum	URS000087499E	RNACentral	16S rRNA	Parvibaculum lavamentivorans DS-1 rRNA
Betaproteobacteria	URS000013BDC9	RNACentral	16S rRNA	Achromobacter denitrificans rRNA
Gammaproteobacteria	URS0000353F9B	RNACentral	16S rRNA	uncultured Tolumonas sp. rRNA
Alteromonadales	URS0000E34537	RNACentral	16S rRNA	Alteromonas sp. DSM 26665 rRNA
Marinobacter	URS0000485F58	RNACentral	16S rRNA	Marinobacter hydrocarbonoclasticus rRNA
Colwellia	URS000034CB27	RNACentral	16S rRNA	Colwellia sp. BSi20007 rRNA
Chromatiales	URS0000DD912A	RNACentral	16S rRNA	Alkalilimnicola ehrlichii rRNA
Methylobacter	URS000008AD03	RNACentral	16S rRNA	Methylobacter tundripaludum SV96 rRNA
Oceanospirillales	URS0000400FBF	RNACentral	16S rRNA	uncultured Balneatrix sp. rRNA
Alcanivorax	URS00009E1BB4	RNACentral	16S rRNA	Alcanivorax sp. HI0013 rRNA
Kangiella	URS0000CB39BB	RNACentral	16S rRNA	Kangiella sp. rRNA
Hahella	URS0000C91ACC	RNACentral	16S rRNA	Hahella sp. CCB-MM4 rRNA
Bermanella	URS0000B88AF1	RNACentral	16S rRNA	Bermanella sp. 47_1433_sub80_T6 rRNA
Pseudomonas	URS000024D15A	RNACentral	16S rRNA	Pseudomonas alcaligenes rRNA
Methylophaga	URS0000AC2682	RNACentral	16S rRNA	Methylophaga sulfidovorans rRNA
Eukaryota	URS000031C7F7	RNACentral	18S rRNA	Aspergillus sydowii rRNA
Chromista	URS00005B4BBE	RNACentral	18S rRNA	Blastocystis sp. AFJ96-U12 rRNA
Neoparamoeba	URS000018CDD9	RNACentral	18S rRNA	Neoparamoeba sp. 591L3 rRNA
Viruses	NC_000866.4:104945-106510	NCBI_Nucleotide	Major Capsid Protein	NC_000866.4:104945-106510 Enterobacteria phage T4 - Major Capsid Protein - UniProtKB:P04535
Microvirus	NC_015785.1:1-1698	NCBI_Nucleotide	Viral Coat Protein	NC_015785.1:1-1698 Microvirus CA82 - Viral Coat Protein
